# Supplementary material for: Machine learning uncovers cell identity regulator by histone code
Source: Nat Commun. 2020 Jun 1;11:2696. doi: 10.1038/s41467-020-16539-4 (PMC7264183; doi:10.1038/s41467-020-16539-4)
Supplement: Supplementary file 5 — Supplementary Data 2 [file 41467_2020_16539_MOESM5_ESM.xlsx]

## Sheet: curation_done
gene_id	CIG_prob	CIG scores	GO term	direct evidence	indirect evidence
NR2F2	1	19.1629	GO:0072359~circulatory system development,GO:0072358~cardiovascular system development,GO:0001944~vasculature development,GO:0043542~endothelial cell migration,GO:0010594~regulation of endothelial cell migration,GO:0045446~endothelial cell differentiation,GO:0001935~endothelial cell proliferation,GO:0003013~circulatory system process,GO:0001936~regulation of endothelial cell proliferation,GO:0060…	15875024
HOXA3	1	17.3915	GO:0072359~circulatory system development,GO:0072358~cardiovascular system development,GO:0001944~vasculature development,GO:0001525~angiogenesis,	15914537
TCF4	1	17.2547	GO:0072359~circulatory system development,GO:0072358~cardiovascular system development,GO:0001944~vasculature development,GO:0001525~angiogenesis,GO:1901342~regulation of vasculature development,GO:0045765~regulation of angiogenesis,GO:0035924~cellular response to vascular endothelial growth factor stimulus,		24594265
FOXP1	1	17.026	GO:0072359~circulatory system development,GO:0072358~cardiovascular system development,GO:0043542~endothelial cell migration,GO:0010594~regulation of endothelial cell migration,GO:0010595~positive regulation of endothelial cell migration,GO:1905207~regulation of cardiocyte differentiation,GO:1905209~positive regulation of cardiocyte differentiation,GO:0035051~cardiocyte differentiation,	19070576
NFIB	1	15.0205
MECOM	1	15.01
AMOTL2	0.999999	14.1742
ERG	0.999999	13.7186	GO:0072359~circulatory system development,GO:0072358~cardiovascular system development,		25881913
NBPF10	0.999998	12.9769
PRKCH	0.999997	12.6678
HOXA10	0.999995	12.2836
PDE4D	0.999995	12.17	GO:0045446~endothelial cell differentiation,GO:0003013~circulatory system process,GO:0001885~endothelial cell development,GO:0061028~establishment of endothelial barrier,		27595237
MACF1	0.999995	12.1551			26521939
PDGFRA	0.999993	11.9018	GO:0072359~circulatory system development,GO:0072358~cardiovascular system development,GO:0001944~vasculature development,GO:0001525~angiogenesis,GO:0035924~cellular response to vascular endothelial growth factor stimulus,GO:0035051~cardiocyte differentiation,GO:0061298~retina vasculature development in camera-type eye,GO:0038084~vascular endothelial growth factor signaling pathway,GO:0061440~kid…		23671131
FRMD4A	0.99999	11.5032
VGLL4	0.999986	11.1652
MTUS1	0.999986	11.1585			27789289
CFLAR	0.999985	11.1171
DLC1	0.999985	11.086	GO:0072359~circulatory system development,GO:0072358~cardiovascular system development,	28408355
SPARC	0.999985	11.0798	GO:0072359~circulatory system development,GO:0072358~cardiovascular system development,GO:0001944~vasculature development,GO:0001525~angiogenesis,GO:0043542~endothelial cell migration,GO:1901342~regulation of vasculature development,GO:0045765~regulation of angiogenesis,GO:0010594~regulation of endothelial cell migration,GO:0010595~positive regulation of endothelial cell migration,GO:0001935~endo…		7539008
CAV1	0.999984	11.0738	GO:0072359~circulatory system development,GO:0072358~cardiovascular system development,GO:0001944~vasculature development,GO:0001525~angiogenesis,GO:0001935~endothelial cell proliferation,GO:0003013~circulatory system process,GO:0001936~regulation of endothelial cell proliferation,GO:0050998~nitric-oxide synthase binding,		15615855
RGS3	0.999982	10.9342			18977218
TRIO	0.999979	10.7524
HOXB3	0.999973	10.5074	GO:0072359~circulatory system development,GO:0072358~cardiovascular system development,GO:0001944~vasculature development,GO:0001525~angiogenesis,		17972163
PLXNA2	0.999964	10.2194			25056928
LMNA	0.99996	10.1279
ENG	0.99995	9.90162	GO:0001944~vasculature development,GO:0001525~angiogenesis,
CRIM1	0.999947	9.85386		12464430
DOCK9	0.999943	9.77139
BNC2	0.999937	9.66571
C9ORF3	0.999929	9.54798
TANC1	0.999928	9.53597
HOXA7	0.999922	9.45786	GO:0048514,GO:0001568,GO:0001525,GO:0001944,GO:0072358
HOXA4	0.999917	9.39394
LYRM1	0.999916	9.39051
ACVRL1	0.999914	9.36135	GO:0001944~vasculature development,GO:0001525~angiogenesis,GO:0010594~regulation of endothelial cell migration,
RARA	0.999905	9.2604
RASA3	0.9999	9.2136		29381707
RALGDS	0.99989	9.11197			11748241
CDH5	0.999879	9.02354	GO:0001944~vasculature development,
FAM129B	0.999877	9.00275
TGM2	0.999872	8.96506
MAST4	0.999867	8.92175
STARD13	0.999859	8.86545	GO:0072359~circulatory system development,GO:0072358~cardiovascular system development,GO:0001944~vasculature development,GO:0001525~angiogenesis,GO:0043542~endothelial cell migration,GO:1901342~regulation of vasculature development,GO:0045765~regulation of angiogenesis,GO:0010594~regulation of endothelial cell migration,GO:0043534~blood vessel endothelial cell migration,GO:0043535~regulation of …		20208559
GATA2	0.999859	8.86539	GO:0072359~circulatory system development,GO:0072358~cardiovascular system development,GO:0001944~vasculature development,GO:0001525~angiogenesis,GO:1901342~regulation of vasculature development,GO:0045765~regulation of angiogenesis,GO:1904018~positive regulation of vasculature development,GO:0045766~positive regulation of angiogenesis,		19217421
NCOR2	0.999854	8.83073
BMP6	0.999841	8.74525	GO:0045446~endothelial cell differentiation,GO:0001935~endothelial cell proliferation,GO:0001936~regulation of endothelial cell proliferation,GO:0001938~positive regulation of endothelial cell proliferation,GO:0045603~positive regulation of endothelial cell differentiation,GO:0045601~regulation of endothelial cell differentiation,		26598555
SMAD3	0.999839	8.7352	GO:0072359~circulatory system development,GO:0072358~cardiovascular system development,		22498737
ARHGAP23	0.999833	8.69756
CMIP	0.999822	8.63085
BCOR	0.999811	8.57381	GO:0072359~circulatory system development,GO:0072358~cardiovascular system development,
RUNX1	0.99981	8.5701	GO:0072359~circulatory system development,GO:0072358~cardiovascular system development,GO:0001944~vasculature development,GO:0001525~angiogenesis,GO:1901342~regulation of vasculature development,GO:0045765~regulation of angiogenesis,GO:1904018~positive regulation of vasculature development,GO:0045766~positive regulation of angiogenesis,		20799333
MAML3	0.999809	8.56114
RERE	0.999777	8.40605
AFF1	0.999775	8.39766
ERCC1	0.99977	8.37634
PRSS23	0.999765	8.35454			23213106
ARHGAP29	0.999757	8.32213
DDAH1	0.999747	8.28271			24260221
DST	0.999745	8.27433
BCAR1	0.999742	8.26267	GO:0043542~endothelial cell migration,GO:0010594~regulation of endothelial cell migration,GO:0010595~positive regulation of endothelial cell migration,GO:0048010~vascular endothelial growth factor receptor signaling pathway,		21245381
MYH9	0.999735	8.23712	GO:0072359~circulatory system development,GO:0072358~cardiovascular system development,GO:0001944~vasculature development,GO:0001525~angiogenesis,GO:0043542~endothelial cell migration,GO:0043534~blood vessel endothelial cell migration,	16403913
EPHA2	0.999731	8.22164	GO:0072359~circulatory system development,GO:0072358~cardiovascular system development,GO:0001944~vasculature development,GO:0001525~angiogenesis,GO:0043542~endothelial cell migration,GO:1901342~regulation of vasculature development,GO:0045765~regulation of angiogenesis,GO:0010594~regulation of endothelial cell migration,GO:0001935~endothelial cell proliferation,GO:0043535~regulation of blood ves…		15054110
NEK6	0.999726	8.20383
ARHGAP24	0.999721	8.18371	GO:0072359~circulatory system development,GO:0072358~cardiovascular system development,GO:0001944~vasculature development,GO:0001525~angiogenesis,		24532287
GNAI2	0.999716	8.16628
GATA6	0.999706	8.13191	GO:0072359~circulatory system development,GO:0072358~cardiovascular system development,GO:0001944~vasculature development,GO:0001525~angiogenesis,GO:1901342~regulation of vasculature development,GO:0045765~regulation of angiogenesis,GO:1904018~positive regulation of vasculature development,GO:0045766~positive regulation of angiogenesis,GO:1905207~regulation of cardiocyte differentiation,GO:006097…		21127043, 23583650
HOXA9	0.999704	8.12409		22269951
NAV2	0.999693	8.0878	GO:0003013~circulatory system process,
HOXA6	0.999677	8.03722
SOX7	0.999668	8.00925			27802172
PRICKLE1	0.999647	7.94778	GO:0072359~circulatory system development,GO:0072358~cardiovascular system development,GO:0001944~vasculature development,GO:1905207~regulation of cardiocyte differentiation,GO:0060976~coronary vasculature development,GO:0035051~cardiocyte differentiation,GO:0010002~cardioblast differentiation,GO:0051890~regulation of cardioblast differentiation,
ANKRD11	0.999641	7.9316
APBB2	0.9996	7.82243
CAPN2	0.999589	7.79549
DHRS3	0.999587	7.79165			23885059
KANK1	0.999539	7.68205
AHNAK	0.999535	7.67214
EXT1	0.999494	7.58914		25468659
NNMT	0.999485	7.57026			28291578
ITPRIP	0.999482	7.56596
FNDC3B	0.999463	7.52812
FRMD4B	0.999417	7.44671
MBNL2	0.999409	7.43281			28661931
IGF1R	0.99938	7.38493			21677284
SAMD4A	0.999353	7.3429
FLT1	0.999348	7.33459	GO:0072359~circulatory system development,GO:0072358~cardiovascular system development,GO:0001944~vasculature development,GO:0001525~angiogenesis,GO:1901342~regulation of vasculature development,GO:0045765~regulation of angiogenesis,GO:1904018~positive regulation of vasculature development,GO:0045766~positive regulation of angiogenesis,GO:0035924~cellular response to vascular endothelial growth f…		21460247
WWTR1	0.999332	7.31107
GATA3	0.999328	7.30489			19674970
NRG1	0.99932	7.29289	GO:0072359~circulatory system development,GO:0072358~cardiovascular system development,GO:0045446~endothelial cell differentiation,GO:1905207~regulation of cardiocyte differentiation,GO:1905209~positive regulation of cardiocyte differentiation,GO:0035051~cardiocyte differentiation,GO:0010002~cardioblast differentiation,		25922571
SMAD7	0.999276	7.23047	GO:0072359~circulatory system development,GO:0072358~cardiovascular system development,GO:0001944~vasculature development,GO:0003013~circulatory system process,		17194892
ZFP36L1	0.999256	7.20294	GO:0001944~vasculature development,
PDE4B	0.999242	7.18469	GO:0003013~circulatory system process,
RORA	0.999239	7.17976	GO:0072359~circulatory system development,GO:0072358~cardiovascular system development,GO:0001944~vasculature development,GO:0001525~angiogenesis,
DDX47	0.999234	7.17343
PRKCE	0.999233	7.17235			25084151
PLXND1	0.999033	6.94084	GO:0072359~circulatory system development,GO:0072358~cardiovascular system development,GO:0001944~vasculature development,GO:0001525~angiogenesis,GO:0043542~endothelial cell migration,GO:1901342~regulation of vasculature development,GO:0045765~regulation of angiogenesis,GO:0060976~coronary vasculature development,
NFIA	0.998987	6.8943
EFEMP1	0.998976	6.88305
ERGIC1	0.998964	6.87173
SEC14L1	0.998957	6.86479
JMJD1C	0.998946	6.85419			27199445
ZMYND8	0.998916	6.82583
CHD2	0.998913	6.82299
TM4SF1	0.998912	6.8226
EDEM2	0.998903	6.81451
NPIPL1	0.998896	6.80737
FLI1	0.998885	6.79806	GO:0003013~circulatory system process,		19217421
ECE1	0.998862	6.7774	GO:0072359~circulatory system development,GO:0072358~cardiovascular system development,GO:0003013~circulatory system process,
TXNRD1	0.998856	6.77194
SYNJ2	0.998855	6.77137
ABR	0.998823	6.74386
ATXN1	0.998821	6.7422
HOXA11	0.998812	6.73422
FOSL2	0.998808	6.73107
TXNRD2	0.998807	6.72976
LEMD2	0.998799	6.72344
AHNAK2	0.998795	6.72038			25560297
CARD8	0.99878	6.70804
TPM1	0.998764	6.69465	GO:0072359~circulatory system development,GO:0072358~cardiovascular system development,GO:1904738~vascular associated smooth muscle cell migration,GO:1904752~regulation of vascular associated smooth muscle cell migration,GO:0003013~circulatory system process,GO:1990874~vascular smooth muscle cell proliferation,GO:1904705~regulation of vascular smooth muscle cell proliferation,		24369881
BCL6B	0.998753	6.6856			20706631
PTPRB	0.998752	6.68484	GO:0072359~circulatory system development,GO:0072358~cardiovascular system development,GO:0001944~vasculature development,GO:0001525~angiogenesis,		24451369
KLF7	0.998744	6.67865
ARHGAP22	0.998722	6.66082	GO:0001944~vasculature development,GO:0001525~angiogenesis,
AVL9	0.998677	6.6266
HOXA5	0.998528	6.51976
VWF	0.998523	6.51657			10629090
PNKD	0.998501	6.50151
CAV2	0.99848	6.4873	GO:0001935~endothelial cell proliferation,GO:0001936~regulation of endothelial cell proliferation,GO:0001938~positive regulation of endothelial cell proliferation,
DLGAP1	0.998464	6.47707
HSPG2	0.998457	6.47229			25626871
PXN	0.998446	6.46546			24522185
SHC1	0.998436	6.45894	GO:0072359~circulatory system development,GO:0072358~cardiovascular system development,GO:0001944~vasculature development,GO:0001525~angiogenesis,
CORO1C	0.998425	6.452
PTPRE	0.998343	6.40079			11406508
EGFL7	0.998335	6.39628	GO:0001944~vasculature development,GO:0001525~angiogenesis,
DNMBP	0.998298	6.37439
SH2D3C	0.998295	6.37264
SHE	0.998235	6.33783
SMG6	0.998223	6.33128
TAL1	0.998159	6.29556	GO:0048514,GO:0001568,GO:0001525,GO:0001944,GO:0072358,GO:0060217
RBMS3	0.99812	6.27446			22957092
RGS12	0.998114	6.27161
EHD1	0.998105	6.26654	GO:0007596
AKAP13	0.998101	6.26466
PCDH7	0.998081	6.25409
MEF2C	0.998073	6.25011	GO:0072359~circulatory system development,GO:0072358~cardiovascular system development,GO:0001944~vasculature development,GO:1905207~regulation of cardiocyte differentiation,GO:1905209~positive regulation of cardiocyte differentiation,GO:0035051~cardiocyte differentiation,		25474999
MYC	0.998025	6.22542			12368264
IGF2BP3	0.997986	6.20579
BCR	0.997986	6.20542			18477035
TFPI	0.997973	6.19901	GO:0007596,GO:0030195,GO:0007598,GO:0030193,GO:0072378
DNM3	0.997972	6.19875	GO:0050998~nitric-oxide synthase binding,
RASSF1	0.99795	6.18782			29382819
TNRC18	0.997908	6.16765
ETV6	0.997904	6.16581
FRY	0.99787	6.14955
TMEM189-UBE2V1	0.997812	6.12249
ANXA2	0.997795	6.11504	GO:0001944~vasculature development,GO:0001525~angiogenesis,
FOXC2	0.997741	6.09068	GO:0048514,GO:0001568,GO:0001525,GO:0001944,GO:0072358,GO:0043535,GO:0072012,GO:0010594,GO:0061437,GO:0061440,GO:0090049,GO:0001974,GO:1903670,GO:1901342,GO:0010595,GO:0045765,GO:0001569,GO:0043536,GO:0002040,GO:0008015,GO:0048010,GO:0090050,GO:1904018,GO:0045766,GO:0043542,GO:1903672,GO:0060055,GO:0002042,GO:0035470,GO:0043534,GO:0061042,GO:0061043,GO:0001946,GO:0050880,GO:0003018
RAI1	0.997673	6.06103
IER2	0.997661	6.0557		26260137
BCAR3	0.997567	6.01633
NEDD4L	0.997509	5.99247
ASAP1	0.997501	5.9894
THBS1	0.997497	5.9877	GO:0001944~vasculature development,GO:0001525~angiogenesis,GO:0010594~regulation of endothelial cell migration,GO:0043536~positive regulation of blood vessel endothelial cell migration,
SH3TC2	0.997463	5.9742
HDGF	0.997456	5.97157		14751852
NOTCH1	0.997437	5.9641	GO:0048514,GO:0001568,GO:0001525,GO:0001944,GO:0072358,GO:0035924,GO:0043535,GO:0045601,GO:0072012,GO:0010594,GO:0061437,GO:0061440,GO:0090049,GO:0043537,GO:1903670,GO:0060976,GO:1901342,GO:0045765,GO:0010596,GO:0002040,GO:1901343,GO:0090051,GO:0045603,GO:0016525,GO:2000181,GO:1904018,GO:0060947,GO:1903671,GO:0035767,GO:0043542,GO:0035886,GO:0060843,GO:0003169,GO:0002042,GO:0060948,GO:0060979,GO:…
DUSP5	0.997435	5.96331		19741200
FHL3	0.997397	5.94863			25659096
COL4A2	0.997393	5.94706	GO:0072359~circulatory system development,GO:0072358~cardiovascular system development,GO:0001944~vasculature development,GO:0001525~angiogenesis,GO:1901342~regulation of vasculature development,GO:0045765~regulation of angiogenesis,
ABL1	0.997378	5.94125	GO:0003013~circulatory system process,		24367707
AFAP1	0.997351	5.9308
PDE4DIP	0.99735	5.9304
PFKP	0.997322	5.91996
LAMB1	0.997291	5.90831
TMBIM1	0.997209	5.87854	GO:0001974,GO:2000504,GO:0060312
ELK3	0.997178	5.8676	GO:0001944~vasculature development,GO:0001525~angiogenesis,
CDH13	0.996979	5.79914	GO:0072359~circulatory system development,GO:0072358~cardiovascular system development,GO:0001944~vasculature development,GO:0001525~angiogenesis,GO:0043542~endothelial cell migration,GO:0001935~endothelial cell proliferation,GO:0001936~regulation of endothelial cell proliferation,GO:0001938~positive regulation of endothelial cell proliferation,GO:0002040~sprouting angiogenesis,		24442140
PEAR1	0.996938	5.78551
MICAL2	0.996868	5.76297			25601765
FLNB	0.996853	5.75811		20110358
FMNL3	0.996843	5.75508	GO:0048514,GO:0001568,GO:0001525,GO:0001944,GO:0072358
GPR126	0.996829	5.75055
IGF2BP2	0.996825	5.74912
SND1	0.996813	5.74539
NFATC1	0.996783	5.73614			25157100
ADSS	0.996692	5.70798
ZMIZ1	0.996684	5.70566	GO:0072359~circulatory system development,GO:0072358~cardiovascular system development,GO:0001944~vasculature development,
HHIP	0.996654	5.69661			15294024
RAPGEF1	0.996651	5.69582
ITGA2	0.996609	5.68324	GO:0007596
HECW2	0.996603	5.68135			27498087
SH2B3	0.996562	5.66951			22441983
LRRFIP1	0.996556	5.66764
SSH1	0.996514	5.65556
PALMD	0.996445	5.63597
HMGA2	0.996434	5.63277
CHD9	0.996423	5.62958
HEXB	0.996415	5.62727
GNAQ	0.996363	5.61303	GO:0072359~circulatory system development,GO:0072358~cardiovascular system development,
GRK5	0.996298	5.59511			10861009
RBMS1	0.99626	5.58494
SPRY4	0.996231	5.57714		23955631
FBLIM1	0.996193	5.56718			22043318
SPTBN1	0.996062	5.53317
ARID1A	0.995981	5.51282
TACC1	0.995965	5.50865
GSN	0.995891	5.49042
SEC14L2	0.995862	5.48339
DNAJB4	0.995855	5.48171
SDCCAG8	0.995844	5.47915
LOXL2	0.995844	5.47914
BCAT1	0.995822	5.47367
PTPN14	0.995797	5.46783
PACSIN2	0.995781	5.464			23129763
ARID1B	0.99566	5.43543
ZNF521	0.99562	5.42638
TOX	0.995613	5.42473
ZFHX3	0.995496	5.3983
SCHIP1	0.99541	5.37923
DOCK4	0.995352	5.36661			26129894
DCBLD1	0.995092	5.31205
CIDEC	0.995087	5.31091
ZEB2	0.995084	5.31042			28551696
SLC22A5	0.995043	5.30195
ITGA5	0.99497	5.28724
ICAM2	0.994897	5.27285		15920013
ANGPT2	0.994855	5.26466	GO:0048514,GO:0001568,GO:0001525,GO:0001944,GO:0072358,GO:0043535,GO:0072012,GO:0010594,GO:0061437,GO:0061440,GO:0043537,GO:1901342,GO:0045765,GO:0010596,GO:1901343,GO:0016525,GO:2000181,GO:1904018,GO:0045766,GO:0043542,GO:0043534
EXOC6	0.99478	5.25006
SPTAN1	0.994741	5.2425
CAMTA1	0.994733	5.24102
PTTG1IP	0.994722	5.23888
MT1A	0.994706	5.23579			25180171
TRAM2	0.994664	5.22784
NPLOC4	0.994637	5.22277
BHLHE40	0.994632	5.22185
TNPO1	0.994479	5.19369
ZFPM2	0.994465	5.19115	GO:0048514,GO:0001568,GO:0001944,GO:0072358,GO:0007596
NLGN1	0.994446	5.18761			24860089
UACA	0.994326	5.16613
C14ORF37	0.994273	5.1569
NCOA7	0.994251	5.15294
GPR116	0.99423	5.14932			28806758
SYNPO	0.994181	5.14086			24561195
SH3BP4	0.994069	5.12167
FHL2	0.993964	5.10403			24736599
FLRT2	0.993909	5.09475	GO:0072359~circulatory system development,GO:0072358~cardiovascular system development,		28576770
PLD1	0.993902	5.09365			18945966
MAP4K4	0.993684	5.05841		25799996
MBNL1	0.993535	5.03487			26670661
EFNA5	0.99333	5.00337		20233847
CDKN1B	0.993278	4.99557	GO:1904705,GO:1904706
HPCAL1	0.993244	4.9905
SKI	0.993176	4.98052
DUSP6	0.993128	4.97335			29493888
NFIX	0.993095	4.96852
NRP1	0.99304	4.96062	GO:0072359~circulatory system development,GO:0072358~cardiovascular system development,GO:0001944~vasculature development,GO:0001525~angiogenesis,GO:0043542~endothelial cell migration,GO:0010594~regulation of endothelial cell migration,GO:0010595~positive regulation of endothelial cell migration,GO:0043534~blood vessel endothelial cell migration,GO:0045446~endothelial cell differentiation,GO:0035…		21245381, 24863060
RIN2	0.992988	4.95314
ADAM9	0.992983	4.95233			19273593
ACIN1	0.99287	4.93635
TNFRSF1A	0.992859	4.93467	GO:0045601,GO:0045446,GO:1901550,GO:1903140,GO:0001885
NAV1	0.992676	4.90921
ADAMTS6	0.99267	4.90845	GO:0001568,GO:0001944,GO:0072358,GO:0060976
SERPINE1	0.992661	4.90721
EMP1	0.992626	4.90238
MYO1C	0.992422	4.87486	GO:0035924,GO:1900746,GO:1902547,GO:0038084,GO:1900748,GO:0038089
TENC1	0.99234	4.86401
RGS5	0.992298	4.85848			19564336
ETS1	0.992213	4.84746			19411629
ZFYVE28	0.992117	4.83512
CD34	0.992096	4.83247	GO:0048514,GO:0001568,GO:0001525,GO:0001944,GO:0072358,GO:0007596,GO:0072012,GO:0061437,GO:0061440,GO:1901342,GO:0045765,GO:0008015,GO:1904018,GO:0045766,GO:0060055,GO:0030195,GO:0008217,GO:0001935,GO:0061042,GO:0072239,GO:0030193,GO:0045428,GO:1904406,GO:0045019,GO:0046209,GO:0006809
HTR1B	0.992068	4.82884	GO:0008015,GO:1904705,GO:1904707,GO:0097756,GO:0050880,GO:0003018,GO:0097746
COL8A1	0.992013	4.82189	GO:0072359~circulatory system development,GO:0072358~cardiovascular system development,GO:0001944~vasculature development,GO:0001525~angiogenesis,		11708810
ZNF608	0.991994	4.81958
ARID5B	0.991974	4.81706
RARB	0.991795	4.79471
POLR2A	0.991716	4.78505
SUFU	0.991697	4.78276	GO:0001568,GO:0001944,GO:0072358,GO:0060976
CALM1	0.991668	4.77934	GO:0008015,GO:1903522
PTRF	0.99165	4.77714
BAZ2B	0.99162	4.77347
CALCRL	0.991534	4.76324	GO:0072359~circulatory system development,GO:0072358~cardiovascular system development,GO:0001944~vasculature development,GO:0001525~angiogenesis,		16495482
PPP1R3B	0.991517	4.76121
KCTD12	0.991512	4.76064			23290008
ATP1A1	0.991463	4.75475	GO:0008015,GO:0008217,GO:1903524,GO:1903523,GO:1903522
RAI14	0.991341	4.74045
RNF144B	0.991326	4.73867
LEPR	0.991315	4.73742	GO:0048514,GO:0001568,GO:0001525,GO:0001944,GO:0072358
MNT	0.991251	4.73004
APOLD1	0.991224	4.72691	GO:0048514,GO:0001568,GO:0001525,GO:0001944,GO:0072358,GO:0045601,GO:0042118
TCF7L2	0.991202	4.72444	GO:0072359~circulatory system development,GO:0072358~cardiovascular system development,GO:0001944~vasculature development,		27213136
KARS	0.991115	4.71447
DGKZ	0.991078	4.71025	GO:0007596
MAFF	0.990909	4.69135	GO:0007596
KRT80	0.990872	4.68723
ABLIM2	0.99084	4.68367			28424493
CARHSP1	0.99082	4.68147
TUSC2	0.990809	4.6803		23617094
CDK6	0.990651	4.66311
ARHGAP18	0.990617	4.65943			in endothelial cells ARHGAP18 may act as a significant regulator of vascular homeostasis
CERK	0.990617	4.6594			19323974
HDAC7	0.990606	4.6582	GO:0010594~regulation of endothelial cell migration,GO:0043536~positive regulation of blood vessel endothelial cell migration,		20224040
SLC25A25	0.990586	4.65611
XRCC3	0.990539	4.65111
RUNX1T1	0.990524	4.64948			28640846
ENC1	0.990513	4.64832			19924294
JUP	0.990487	4.64557	GO:0003013~circulatory system process,
MYO10	0.990367	4.63286			29229982
SGK1	0.990255	4.62116	GO:0008015,GO:0008217
CDC42EP1	0.990155	4.6109
SETD1B	0.990129	4.60827
MTAP	0.99009	4.6042
HOXB4	0.990043	4.5995			22084016
LRRC8A	0.98988	4.58305
NFE2L2	0.989879	4.58292	GO:0072359~circulatory system development,GO:0072358~cardiovascular system development,GO:0001944~vasculature development,GO:0001525~angiogenesis,GO:0043542~endothelial cell migration,GO:1901342~regulation of vasculature development,GO:0045765~regulation of angiogenesis,GO:0010594~regulation of endothelial cell migration,GO:0010595~positive regulation of endothelial cell migration,GO:1904018~posi…
BAG3	0.989865	4.58154			29955247
DONSON	0.989836	4.5787
LDB2	0.98981	4.57611			28946938
TGIF1	0.989623	4.55777
TIAM2	0.989577	4.55324
RASIP1	0.989515	4.54723	GO:0048514,GO:0001568,GO:0001525,GO:0001944,GO:0072358
PTK2	0.9895	4.5458	GO:0001944~vasculature development,GO:0001525~angiogenesis,
2018-09-11	0.98948	4.54394
MCTP1	0.989304	4.52712
PRKAG2	0.989282	4.52506
TEAD1	0.989246	4.52165
GFOD1	0.989214	4.51865
STK24	0.988816	4.48199			20592472
EIF4G1	0.988726	4.47394
PTGER4	0.988684	4.47018			17401137
TPM4	0.988683	4.47005
MAPKBP1	0.988481	4.45218
RNF216	0.988437	4.44834
MAML2	0.988409	4.44583
STOML1	0.988297	4.43616
SH3RF1	0.988275	4.43423
NFIC	0.987876	4.40036
COL4A1	0.987857	4.39878	GO:0072359~circulatory system development,GO:0072358~cardiovascular system development,GO:0001944~vasculature development,GO:0001525~angiogenesis,GO:0061298~retina vasculature development in camera-type eye,GO:0061299~retina vasculature morphogenesis in camera-type eye,		20056676
PISD	0.987804	4.39436
GALNT10	0.987699	4.38571
PDE7B	0.987691	4.38503
STC2	0.987466	4.36669		23664860
TMOD3	0.987461	4.36626
IGF2BP1	0.987422	4.36318
HK1	0.98742	4.36297
MEIS1	0.987298	4.3532	GO:0048514,GO:0001568,GO:0001525,GO:0001944,GO:0072358
MYOF	0.98722	4.347	GO:0008015,GO:0048010,GO:0030947
ENO1	0.986959	4.32652
ARFGEF2	0.986839	4.31728
PALM2-AKAP2	0.986784	4.31301
ESYT2	0.986642	4.30222			25486202
FAM65A	0.986593	4.29848			20181950
TGFBR2	0.986481	4.29007	GO:0072359~circulatory system development,GO:0072358~cardiovascular system development,GO:0001944~vasculature development,GO:0001525~angiogenesis,GO:1901342~regulation of vasculature development,GO:0045765~regulation of angiogenesis,GO:1904018~positive regulation of vasculature development,GO:0045766~positive regulation of angiogenesis,	20652948
SHB	0.98644	4.28701	GO:0001944~vasculature development,GO:0001525~angiogenesis,
2018-09-09	0.98638	4.28248			28338090
NRCAM	0.986225	4.27099
SORBS2	0.986188	4.26832
CDC42EP3	0.986164	4.26657
BAIAP2	0.986087	4.26091	GO:0048010
NFKBIL1	0.986066	4.25941
APP	0.985978	4.25303
PDGFB	0.985909	4.24804	GO:0072359~circulatory system development,GO:0072358~cardiovascular system development,GO:0001944~vasculature development,GO:0043542~endothelial cell migration,GO:1901342~regulation of vasculature development,GO:0010594~regulation of endothelial cell migration,GO:0010595~positive regulation of endothelial cell migration,GO:1904018~positive regulation of vasculature development,GO:0043534~blood ve…		7514607
TUBB3	0.985606	4.22647
UTRN	0.985433	4.21432
SLC38A2	0.985423	4.21362
PLOD2	0.985307	4.20555			28507454
LPP	0.98524	4.20098
TJP2	0.985084	4.19029
CRIP2	0.985046	4.1877			24823359
WDR1	0.985043	4.18753
SASH1	0.985041	4.1874	GO:0072359~circulatory system development,GO:0072358~cardiovascular system development,GO:0001944~vasculature development,GO:0001525~angiogenesis,GO:0043542~endothelial cell migration,GO:1901342~regulation of vasculature development,GO:0045765~regulation of angiogenesis,GO:0010594~regulation of endothelial cell migration,GO:0010595~positive regulation of endothelial cell migration,GO:1904018~posi…
IRF2BP2	0.98484	4.17379
BCL2L1	0.984786	4.17022
DYSF	0.984785	4.17015
FAT4	0.984757	4.16826	GO:0072359~circulatory system development,GO:0072358~cardiovascular system development,		28705793
ARHGEF12	0.984732	4.16661			25795300
GBA2	0.984704	4.16473
RPS6KA2	0.984699	4.1644	GO:0072359~circulatory system development,GO:0072358~cardiovascular system development,GO:0003013~circulatory system process,
LPHN2	0.984361	4.14224
PHLDB2	0.984314	4.13915
ATP8B1	0.984194	4.13145
NES	0.98418	4.1305			24823376
PTCH1	0.984122	4.1268
CD274	0.984097	4.12519			14579280
MCPH1	0.98395	4.1159
SKIL	0.983659	4.09759
FOXO1	0.983031	4.05926	GO:0001944~vasculature development,
FGD4	0.982785	4.04459			21482411
PDZD2	0.982602	4.03388
MYOT	0.982534	4.0299
HMGA1	0.982369	4.02033
LHFPL2	0.982357	4.01961
HIVEP2	0.982343	4.01879
CPNE5	0.982305	4.0166
HNRNPA2B1	0.982249	4.0134
ITPR2	0.982159	4.00825
RPL29	0.982118	4.00591
MMRN1	0.981907	3.99396	GO:0007596
ELF1	0.981904	3.99378		15994290
OGFOD2	0.981876	3.99222
TLN1	0.981746	3.98495	GO:0007596
RGL1	0.981559	3.97458
NEDD9	0.981474	3.96985
TMCC3	0.981363	3.96381
PATZ1	0.981213	3.95564		22052190
KLF3	0.981161	3.95279
NUAK1	0.981029	3.9457
TGFBRAP1	0.980679	3.92704
ABL2	0.980552	3.92037		24759231
CAPZA2	0.980515	3.91843	GO:0007596
PLEKHA7	0.980427	3.91385
SHROOM4	0.980395	3.91219
C1QTNF6	0.980392	3.91199
ARHGEF7	0.980293	3.9069		23029280
GMDS	0.980252	3.90475
PTPRD	0.98022	3.90309
UBE2D3	0.980216	3.9029
ATG7	0.98019	3.90158
ACY1	0.980167	3.90039
FOXO3	0.980043	3.894	GO:0072577,GO:2000353,GO:2000351
UQCC	0.97997	3.8903
FKBP5	0.979926	3.88803
BRD2	0.979691	3.87619		11502199
NR3C1	0.979623	3.87274
NR4A1	0.979598	3.8715	GO:0048514,GO:0001568,GO:0001525,GO:0001944,GO:0072358,GO:0035924,GO:0002040,GO:0035767,GO:0043542,GO:0001936,GO:0001938,GO:0002042,GO:0001935,GO:0043534
PTPRK	0.979512	3.86724			28259897
ABCG1	0.979374	3.86034		20110576
CTBP2	0.97926	3.85473			28677795
CUBN	0.97918	3.85082
RND3	0.979178	3.85073			23430146
ZBTB20	0.979046	3.84425
ITGB1	0.978794	3.83202	GO:0072359~circulatory system development,GO:0072358~cardiovascular system development,GO:0001944~vasculature development,GO:0001525~angiogenesis,GO:0043542~endothelial cell migration,GO:0043534~blood vessel endothelial cell migration,GO:0035051~cardiocyte differentiation,GO:0002040~sprouting angiogenesis,GO:0002042~cell migration involved in sprouting angiogenesis,		20152176
BFSP1	0.978705	3.82778
AX747619	0.978578	3.82168
LTBP1	0.97846	3.81607
S100A16	0.978367	3.81165
IFT80	0.97822	3.80472
LZTS2	0.978216	3.80457
PHACTR2	0.978186	3.80314
IFI16	0.978155	3.80168		20480502
HMGB1	0.97811	3.79959	GO:0043535,GO:0010594,GO:0043537,GO:0010595,GO:0010596,GO:0043536,GO:0043542,GO:0001936,GO:0001938,GO:0001935,GO:0043534,GO:1905564,GO:1905562
ZBTB37	0.977949	3.7921
HNRNPF	0.977917	3.7906
ABLIM1	0.977854	3.78772
PREX2	0.977798	3.78514
LIMS2	0.977748	3.78283
MEOX2	0.977668	3.77913	GO:0048514,GO:0001568,GO:0001525,GO:0001944,GO:0072358,GO:0043535,GO:0010594,GO:0090049,GO:0043537,GO:1903670,GO:1901342,GO:0045765,GO:0010596,GO:0002040,GO:1901343,GO:0090051,GO:0008015,GO:0016525,GO:2000181,GO:1903671,GO:0043542,GO:0002042,GO:0043534
VIM	0.977362	3.76521		27480130
ZYX	0.977248	3.76011			10851246
MTSS1	0.977054	3.7514
PRRT2	0.977035	3.75055
SRPX2	0.977021	3.74994	GO:0048514,GO:0001568,GO:0001525,GO:0001944,GO:0072358,GO:0043535,GO:0010594,GO:0090049,GO:1903670,GO:1901342,GO:0010595,GO:0045765,GO:0043536,GO:0002040,GO:0090050,GO:1904018,GO:0045766,GO:0043542,GO:1903672,GO:0002042,GO:0043534
PTPRG	0.97689	3.74409
HRH1	0.976773	3.73893
RCN1	0.976754	3.73809
DLL4	0.976433	3.72407	GO:0048514,GO:0001568,GO:0001525,GO:0001944,GO:0072358,GO:0035924,GO:0043535,GO:0010594,GO:0090049,GO:0043537,GO:0001974,GO:1903670,GO:1901342,GO:0045765,GO:0010596,GO:0001569,GO:0002040,GO:1901343,GO:0090051,GO:0008015,GO:0016525,GO:2000181,GO:1903671,GO:0061154,GO:0043542,GO:0001936,GO:0072554,GO:0002042,GO:0001935,GO:1903588,GO:0043534,GO:0002043,GO:1903587,GO:0001937
TOM1	0.97637	3.72134
SEMA4B	0.976332	3.71966		27736304
LDLR	0.976173	3.71281
GPR56	0.976129	3.71092
VAV2	0.975901	3.70119	GO:0048514,GO:0001568,GO:0001525,GO:0001944,GO:0072358,GO:0007596,GO:0048010
LSM10	0.975797	3.69677
TSPAN4	0.975784	3.69623			20207716
TNRC6B	0.975773	3.69578
FYN	0.975767	3.69549
ARSJ	0.975637	3.69001
SACS	0.975514	3.68485
ABCC1	0.97546	3.68262
SNX5	0.97535	3.678	GO:0008015,GO:0008217,GO:0045776
SGMS1	0.97513	3.6689
SHROOM3	0.974962	3.662
MAPKAP1	0.974842	3.65712
LIMD1	0.974741	3.653
PGS1	0.974427	3.64031		21193412
SLC45A3	0.974344	3.63697
ARL6IP4	0.974288	3.63476
RNF166	0.974185	3.63063
MLLT1	0.974167	3.62991
SMARCA2	0.974079	3.62644
SPOCK1	0.974023	3.6242
CDC42BPA	0.97352	3.60454		26253403
EDN1	0.973255	3.5943	GO:0048514,GO:0001568,GO:0001525,GO:0001944,GO:0072358,GO:0007596,GO:0010594,GO:0010595,GO:0001569,GO:0008015,GO:1904705,GO:0043542,GO:0030195,GO:0008217,GO:0030185,GO:0014826,GO:1904707,GO:1903524,GO:0003100,GO:0030193,GO:0097756,GO:0045428,GO:0046209,GO:0014829,GO:0006809,GO:0003073,GO:1903522,GO:1904407,GO:0045429,GO:0001990,GO:0050880,GO:0003018,GO:0003044,GO:0097746
CD81	0.9731	3.58835		9566977
MAGI1	0.972815	3.57754		20298433
IFFO1	0.972633	3.57067
LTBP2	0.972537	3.56707
MED24	0.972506	3.5659
CD59	0.972167	3.55329			1372260
INHBA	0.972009	3.54747		21897392
MVP	0.971973	3.54617
FADS2	0.971968	3.54597
ERI2	0.971928	3.5445
PANX1	0.971828	3.54086		26009197
INO80	0.971717	3.53681		29371594
SLC3A2	0.971592	3.53228			27687603
JAG1	0.971383	3.52473	GO:0048514,GO:0001568,GO:0001525,GO:0001944,GO:0072358,GO:0045601,GO:0001974,GO:0045446,GO:0045602
RCC1	0.971112	3.515
MAP3K11	0.970989	3.51063
PTPN1	0.970926	3.5084
TBC1D14	0.970909	3.50782
KLF12	0.970892	3.5072			Klf12 Is Required for Vessel Organization in Zebrafish Embryos
MSN	0.970831	3.50504	GO:0045446~endothelial cell differentiation,GO:0001885~endothelial cell development,GO:0061028~establishment of endothelial barrier,
TBC1D4	0.970733	3.50159
NEGR1	0.970705	3.50062
SEMA6D	0.970555	3.49534
TMEM127	0.970431	3.49101
SLC25A37	0.97036	3.48853
PGF	0.970302	3.48652	GO:0048514,GO:0001568,GO:0001525,GO:0001944,GO:0072358,GO:0035924,GO:1901342,GO:0045765,GO:0002040,GO:0048010,GO:1904018,GO:0045766,GO:0001936,GO:0038084,GO:0001938,GO:0001935
TRIM8	0.970252	3.48479
TNFRSF10B	0.970182	3.48237
DLG2	0.970132	3.48063
GNAS	0.969625	3.4633
CIB1	0.969596	3.46232	GO:0048514,GO:0001568,GO:0001525,GO:0001944,GO:0072358,GO:0043535,GO:0010594,GO:0090049,GO:1903670,GO:1901342,GO:0010595,GO:0045765,GO:0043536,GO:0002040,GO:0090050,GO:1904018,GO:0045766,GO:0043542,GO:1903672,GO:0002042,GO:0043534
FILIP1L	0.969363	3.45443			18794120
SH3RF3	0.969015	3.44277
NUMA1	0.968891	3.43866
PDLIM5	0.968835	3.43681	GO:0072359~circulatory system development,GO:0072358~cardiovascular system development,GO:0035051~cardiocyte differentiation,
ASAP2	0.968677	3.43159
LIMK2	0.968597	3.42894			15923181
TIMM22	0.96847	3.42479
SRF	0.968412	3.42287	GO:0048514,GO:0001568,GO:0001525,GO:0001944,GO:0072358,GO:0007596,GO:0060976,GO:0001569,GO:0002040,GO:0060947,GO:0043542,GO:0035886,GO:0060055,GO:0002042,GO:0043534
MPP4	0.968306	3.41941
TSPAN5	0.968212	3.41637
TSC22D1	0.968025	3.41029
DAB2IP	0.968023	3.41023
ARHGDIB	0.967995	3.40932			26069289
SLC7A11	0.967905	3.40643	GO:0007596
SIGIRR	0.967901	3.40631
AXL	0.96787	3.40531	GO:0007596,GO:0001974,GO:0048010
ARHGEF3	0.967715	3.40034
ALDOA	0.967689	3.39949
PRKAR1B	0.967676	3.39907	GO:0007596
DUSP7	0.967591	3.39638			28063928
BMP4	0.967521	3.39414	GO:0048514,GO:0001568,GO:0001525,GO:0001944,GO:0072358,GO:0045601,GO:0072012,GO:0010594,GO:0061437,GO:0061440,GO:0060976,GO:1901342,GO:0010595,GO:0002040,GO:1901343,GO:0045603,GO:0061154,GO:0043542,GO:0061155,GO:0001936,GO:0001938,GO:0001935,GO:0072103,GO:0045446,GO:0061438,GO:0061439,GO:0002043
ANKRD28	0.967519	3.39408		29233866
BTG1	0.967291	3.38685	GO:0048514,GO:0001568,GO:0001525,GO:0001944,GO:0072358,GO:0045601,GO:1901342,GO:0045765,GO:0045603,GO:1904018,GO:0045766,GO:0045446
CALHM2	0.967044	3.37908
DSE	0.966947	3.37603
ZNFX1	0.966564	3.36411
TXNDC5	0.96638	3.35845			25526565
PREX1	0.966109	3.35013
CTTNBP2NL	0.966103	3.34994
CBX3	0.966091	3.34958
MAPRE2	0.965697	3.33761
PLCB1	0.965648	3.33613
CCDC50	0.965411	3.32902
BCL6	0.965283	3.32519
TRAF7	0.96526	3.3245
CPEB4	0.965207	3.32292			26627607
PTEN	0.965156	3.32142	GO:0048514,GO:0001568,GO:0001525,GO:0001944,GO:0072358,GO:1904705,GO:0043542,GO:1904706
RASSF4	0.964809	3.31114			28600435
RXRA	0.964808	3.3111		14627725
GSTO1	0.964756	3.30957	GO:0008015,GO:1903522
ST3GAL1	0.964611	3.30534
SNCG	0.964369	3.29826
SERPINH1	0.964336	3.2973
MIER2	0.964137	3.29152
CSNK1E	0.963898	3.28463
GNB1L	0.963854	3.28336
VAT1	0.96365	3.27753
CBX5	0.963625	3.27683	GO:0007596
EML1	0.963612	3.27644
TNS1	0.963213	3.26514		26427649
SLC39A13	0.963195	3.26462
QKI	0.963156	3.26352	GO:0048514,GO:0001568,GO:0001944,GO:0072358
MAZ	0.962698	3.25069			22415301
LRIG3	0.962626	3.24868
CDC25B	0.962608	3.24818			15158909
MTHFR	0.962584	3.24753	GO:0008015
SLC43A2	0.962408	3.24265
CLASP1	0.962017	3.2319		28860131
KIAA0247	0.961937	3.22971
PCDH10	0.961822	3.22658			22245948
ITSN1	0.961728	3.22402
GRM7	0.961615	3.22094
ZBTB38	0.961529	3.21862
PSMB7	0.96144	3.21623
ARHGAP10	0.961428	3.2159
FKBP1A	0.96133	3.21324	GO:0072359~circulatory system development,GO:0072358~cardiovascular system development,		24980430
LDB1	0.961165	3.20883
S1PR1	0.961153	3.20849	GO:0048514,GO:0001568,GO:0001525,GO:0001944,GO:0072358,GO:0045446,GO:0001955
VEPH1	0.96115	3.20843
SMTN	0.961026	3.20512
MAP2K3	0.960875	3.20108	GO:0035924,GO:0043535,GO:0010594,GO:0010595,GO:0043536,GO:0008015,GO:0043542,GO:0043534
SH2D5	0.960856	3.20058
ARPC5L	0.960821	3.19964
SPRY2	0.960301	3.18591	GO:0048514,GO:0001568,GO:0001525,GO:0001944,GO:0072358,GO:0035924,GO:1901342,GO:0045765,GO:1901343,GO:0016525,GO:2000181,GO:1900746,GO:1902547,GO:0038084,GO:1900747,GO:1902548
TIE1	0.960226	3.18394	GO:0048514,GO:0001568,GO:0001525,GO:0001944,GO:0072358,GO:1901342,GO:0045765,GO:1901343,GO:0016525,GO:2000181
MAFK	0.95977	3.17207	GO:0007596
STK40	0.959764	3.17192			26663584
PLEKHG5	0.959502	3.16516	GO:0035767,GO:0043542
KLF6	0.959353	3.16135
MAP7D1	0.959227	3.15811
