# Supplementary material for: Machine learning uncovers cell identity regulator by histone code
Source: Nat Commun. 2020 Jun 1;11:2696. doi: 10.1038/s41467-020-16539-4 (PMC7264183; doi:10.1038/s41467-020-16539-4)
Supplement: Supplementary file 6 — Supplementary Data 3 [file 41467_2020_16539_MOESM6_ESM.xlsx]

## Sheet: Datasets used 
sample	cell	marker	exp_id	type	Data usage
SRR094196	B cell	H3K27ac	GSM646316	chip-seq	Training data
SRR094197	B cell	H3K27ac	GSM646317	chip-seq	Training data
SRR094198	B cell	H3K27me3	GSM646318	chip-seq	Training data
SRR094199	B cell	H3K27me3	GSM646319	chip-seq	Training data
SRR094203	B cell	H3K4me1	GSM646322	chip-seq	Training data
SRR094204	B cell	H3K4me1	GSM646323	chip-seq	Training data
SRR094207	B cell	H3K4me3	GSM646326	chip-seq	Training data
SRR094208	B cell	H3K4me3	GSM646327	chip-seq	Training data
SRR094215	B cell	Control	GSM646332	chip-seq	Training data
SRR094216	B cell	Control	GSM646333	chip-seq	Training data
ENCFF000EWJ	B cell		ENCSR000COQ	RNA-seq	Training data
ENCFF000EWW	B cell		ENCSR000COQ	RNA-seq	Training data
ENCFF000EWX	B cell		ENCSR000COQ	RNA-seq	Training data
ENCFF000EXE	B cell		ENCSR000COQ	RNA-seq	Training data
SRR227461	endothelial cell	H3K27ac	GSM733691	chip-seq	Training data
SRR227462	endothelial cell	H3K27ac	GSM733691	chip-seq	Training data
SRR227463	endothelial cell	H3K27ac	GSM733691	chip-seq	Training data
SRR227454	endothelial cell	H3K27me3	GSM733688	chip-seq	Training data
SRR227455	endothelial cell	H3K27me3	GSM733688	chip-seq	Training data
SRR227458	endothelial cell	H3K4me1	GSM733690	chip-seq	Training data
SRR227459	endothelial cell	H3K4me1	GSM733690	chip-seq	Training data
SRR227460	endothelial cell	H3K4me1	GSM733690	chip-seq	Training data
SRR227421	endothelial cell	H3K4me3	GSM733673	chip-seq	Training data
SRR227422	endothelial cell	H3K4me3	GSM733673	chip-seq	Training data
SRR227423	endothelial cell	H3K4me3	GSM733673	chip-seq	Training data
SRR227513	endothelial cell	Control	GSM733715	chip-seq	Training data
SRR227514	endothelial cell	Control	GSM733715	chip-seq	Training data
SRR227515	endothelial cell	Control	GSM733715	chip-seq	Training data
ENCFF000GRN	endothelial cell		ENCSR000COZ	RNA-seq	Training data
ENCFF000GSA	endothelial cell		ENCSR000COZ	RNA-seq	Training data
ENCFF000GSB	endothelial cell		ENCSR000COZ	RNA-seq	Training data
ENCFF000GTA	endothelial cell		ENCSR000COZ	RNA-seq	Training data
SRR227393	epithelial cell	H3K27ac	GSM733660	chip-seq	Training data
SRR227394	epithelial cell	H3K27ac	GSM733660	chip-seq	Training data
SRR227530	epithelial cell	H3K27me3	GSM733722	chip-seq	Training data
SRR227531	epithelial cell	H3K27me3	GSM733722	chip-seq	Training data
SRR227493	epithelial cell	H3K4me1	GSM733705	chip-seq	Training data
SRR227494	epithelial cell	H3K4me1	GSM733705	chip-seq	Training data
SRR227507	epithelial cell	H3K4me3	GSM733712	chip-seq	Training data
SRR227508	epithelial cell	H3K4me3	GSM733712	chip-seq	Training data
SRR227411	epithelial cell	Control	GSM733668	chip-seq	Training data
SRR227412	epithelial cell	Control	GSM733668	chip-seq	Training data
ENCFF000GDZ	epithelial cell		ENCSR000COX	RNA-seq	Training data
ENCFF000GEO	epithelial cell		ENCSR000COX	RNA-seq	Training data
SRR227521	ESC	H3K27ac	GSM733718	chip-seq	Training data
SRR227522	ESC	H3K27ac	GSM733718	chip-seq	Training data
SRR227585	ESC	H3K27me3	GSM733748	chip-seq	Training data
SRR227586	ESC	H3K27me3	GSM733748	chip-seq	Training data
SRR227653	ESC	H3K4me1	GSM733782	chip-seq	Training data
SRR227654	ESC	H3K4me1	GSM733782	chip-seq	Training data
SRR227387	ESC	H3K4me3	GSM733657	chip-seq	Training data
SRR227388	ESC	H3K4me3	GSM733657	chip-seq	Training data
SRR227631	ESC	Control	GSM733770	chip-seq	Training data
SRR227632	ESC	Control	GSM733770	chip-seq	Training data
ENCFF000FET	ESC		ENCSR000COU	RNA-seq	Training data
ENCFF000FEU	ESC		ENCSR000COU	RNA-seq	Training data
ENCFF000FFF	ESC		ENCSR000COU	RNA-seq	Training data
ENCFF000FFG	ESC		ENCSR000COU	RNA-seq	Training data
SRR227364	fibroblast	H3K27ac	GSM733646	chip-seq	Training data
SRR227365	fibroblast	H3K27ac	GSM733646	chip-seq	Training data
SRR227619	fibroblast	H3K27me3	GSM733764	chip-seq	Training data
SRR227620	fibroblast	H3K27me3	GSM733764	chip-seq	Training data
SRR227370	fibroblast	H3K4me1	GSM733649	chip-seq	Training data
SRR227371	fibroblast	H3K4me1	GSM733649	chip-seq	Training data
SRR227532	fibroblast	H3K4me3	GSM733723	chip-seq	Training data
SRR227533	fibroblast	H3K4me3	GSM733723	chip-seq	Training data
SRR227550	fibroblast	Control	GSM733731	chip-seq	Training data
SRR227551	fibroblast	Control	GSM733731	chip-seq	Training data
ENCFF129YAQ	fibroblast		GSM2072418	RNA-seq	Training data
ENCFF991LAH	fibroblast		GSM2072419	RNA-seq	Training data
ENCFF282CJY	hematopoietic stem cell	H3K27me3	ENCSR830PAC	chip-seq	Training data
ENCFF357RXZ	hematopoietic stem cell	H3K4me3	ENCSR681HMF	chip-seq	Training data
ENCFF102IJI	hematopoietic stem cell	H3K4me3	ENCSR850RTJ	chip-seq	Training data
ENCFF084HEK	hematopoietic stem cell	Control	ENCSR830PAC	chip-seq	Training data
ENCFF641LUF	hematopoietic stem cell	H3K27ac	ENCSR891KSP	chip-seq	Training data
ENCFF668OEU	hematopoietic stem cell	H3K27ac	ENCSR891KSP	chip-seq	Training data
ENCFF904CSC	hematopoietic stem cell	H3K27ac	ENCSR891KSP	chip-seq	Training data
ENCFF279SSJ	hematopoietic stem cell	H3K27me3	ENCSR862NIZ	chip-seq	Training data
ENCFF376VMQ	hematopoietic stem cell	H3K27me3	ENCSR862NIZ	chip-seq	Training data
ENCFF399TRZ	hematopoietic stem cell	H3K27me3	ENCSR862NIZ	chip-seq	Training data
ENCFF410VSH	hematopoietic stem cell	H3K27me3	ENCSR862NIZ	chip-seq	Training data
ENCFF962LHH	hematopoietic stem cell	H3K27me3	ENCSR862NIZ	chip-seq	Training data
ENCFF186HNE	hematopoietic stem cell	H3K4me1	ENCSR979YDQ	chip-seq	Training data
ENCFF376JZL	hematopoietic stem cell	H3K4me1	ENCSR979YDQ	chip-seq	Training data
ENCFF738ARX	hematopoietic stem cell	H3K4me1	ENCSR979YDQ	chip-seq	Training data
ENCFF828SZM	hematopoietic stem cell	H3K4me1	ENCSR979YDQ	chip-seq	Training data
ENCFF886UDA	hematopoietic stem cell	H3K4me1	ENCSR979YDQ	chip-seq	Training data
ENCFF054LZZ	hematopoietic stem cell	Control	ENCSR891KSP	chip-seq	Training data
ENCFF168STH	hematopoietic stem cell	Control	ENCSR891KSP	chip-seq	Training data
ENCFF175GQQ	hematopoietic stem cell	Control	ENCSR891KSP	chip-seq	Training data
ENCFF606EYK	hematopoietic stem cell	Control	ENCSR891KSP	chip-seq	Training data
ENCFF825IBW	hematopoietic stem cell	Control	ENCSR891KSP	chip-seq	Training data
ENCFF088FNX	hematopoietic stem cell	Control	ENCSR850RTJ	chip-seq	Training data
ENCFF599JOR	hematopoietic stem cell	Control	ENCSR850RTJ	chip-seq	Training data
ENCFF644NDH	hematopoietic stem cell		ENCSR830HIN	RNA-seq	Training data
ENCFF919ARA	hematopoietic stem cell		ENCSR830HIN	RNA-seq	Training data
ENCFF968XRL	hematopoietic stem cell		ENCSR830HIN	RNA-seq	Training data
ENCFF790PEK	hematopoietic stem cell		ENCSR830HIN	RNA-seq	Training data
ENCFF210EBO	hematopoietic stem cell		ENCSR830HIN	RNA-seq	Training data
ENCFF447UNC	hematopoietic stem cell		ENCSR830HIN	RNA-seq	Training data
ENCFF359UBE	hematopoietic stem cell		ENCSR830HIN	RNA-seq	Training data
ENCFF065OFV	hematopoietic stem cell		ENCSR830HIN	RNA-seq	Training data
ENCFF151WCV	hematopoietic stem cell		ENCSR830HIN	RNA-seq	Training data
ENCFF196LEM	hematopoietic stem cell		ENCSR830HIN	RNA-seq	Training data
ENCFF730BGR	hematopoietic stem cell		ENCSR830HIN	RNA-seq	Training data
ENCFF565PAJ	hematopoietic stem cell		ENCSR830HIN	RNA-seq	Training data
ENCFF339YYU	hematopoietic stem cell		ENCSR830HIN	RNA-seq	Training data
ENCFF959MBA	hematopoietic stem cell		ENCSR830HIN	RNA-seq	Training data
ENCFF412IIT	hematopoietic stem cell		ENCSR830HIN	RNA-seq	Training data
ENCFF510WNH	hematopoietic stem cell		ENCSR830HIN	RNA-seq	Training data
ENCFF396DUV	hematopoietic stem cell		ENCSR830HIN	RNA-seq	Training data
ENCFF102ATN	hematopoietic stem cell		ENCSR830HIN	RNA-seq	Training data
ENCFF068EOC	hematopoietic stem cell		ENCSR830HIN	RNA-seq	Training data
ENCFF069XUY	hematopoietic stem cell		ENCSR830HIN	RNA-seq	Training data
ENCFF574WPO	hematopoietic stem cell		ENCSR830HIN	RNA-seq	Training data
ENCFF861PHK	hematopoietic stem cell		ENCSR830HIN	RNA-seq	Training data
ENCFF199NLJ	hematopoietic stem cell		ENCSR830HIN	RNA-seq	Training data
ENCFF850FEW	hematopoietic stem cell		ENCSR830HIN	RNA-seq	Training data
ENCFF760DAJ	hematopoietic stem cell		ENCSR830HIN	RNA-seq	Training data
ENCFF739LBD	hematopoietic stem cell		ENCSR830HIN	RNA-seq	Training data
ENCFF501PAR	hematopoietic stem cell		ENCSR830HIN	RNA-seq	Training data
ENCFF598CWC	hematopoietic stem cell		ENCSR830HIN	RNA-seq	Training data
ENCFF762RCL	hematopoietic stem cell		ENCSR830HIN	RNA-seq	Training data
ENCFF105BMM	hematopoietic stem cell		ENCSR830HIN	RNA-seq	Training data
ENCFF935WFU	hematopoietic stem cell		ENCSR830HIN	RNA-seq	Training data
ENCFF649TLF	hematopoietic stem cell		ENCSR830HIN	RNA-seq	Training data
ENCFF291VSA	hematopoietic stem cell		ENCSR830HIN	RNA-seq	Training data
ENCFF167JUK	hematopoietic stem cell		ENCSR830HIN	RNA-seq	Training data
SRR316159	mesenchimal stem cell	H3K27ac	GSM767341	chip-seq	Training data
SRR316160	mesenchimal stem cell	H3K27ac	GSM767342	chip-seq	Training data
SRR316162	mesenchimal stem cell	H3K27me3	GSM767344	chip-seq	Training data
SRR316163	mesenchimal stem cell	H3K27me3	GSM767345	chip-seq	Training data
SRR304966	mesenchimal stem cell	H3K4me1	GSM753437	chip-seq	Training data
SRR316165	mesenchimal stem cell	H3K4me1	GSM767347	chip-seq	Training data
SRR316166	mesenchimal stem cell	H3K4me3	GSM767348	chip-seq	Training data
SRR316167	mesenchimal stem cell	H3K4me3	GSM767349	chip-seq	Training data
SRR316171	mesenchimal stem cell	Control	GSM605334	chip-seq	Training data
SRR316172	mesenchimal stem cell	Control	GSM605334	chip-seq	Training data
ENCFF276PUU	mesenchimal stem cell		ENCSR586TYR	RNA-seq	Training data
ENCFF225QQQ	mesenchimal stem cell		ENCSR586TYR	RNA-seq	Training data
SRR1609011	mid radical glial	H3K27ac	GSM1521750	chip-seq	Training data
SRR1609016	mid radical glial	H3K27ac	GSM1521755	chip-seq	Training data
SRR1609012	mid radical glial	H3K27me3	GSM1521751	chip-seq	Training data
SRR1609017	mid radical glial	H3K27me3	GSM1521756	chip-seq	Training data
SRR1609013	mid radical glial	H3K4me1	GSM1521752	chip-seq	Training data
SRR1609018	mid radical glial	H3K4me1	GSM1521757	chip-seq	Training data
SRR1609014	mid radical glial	H3K4me3	GSM1521753	chip-seq	Training data
SRR1609019	mid radical glial	H3K4me3	GSM1521758	chip-seq	Training data
SRR1609015	mid radical glial	Control	GSM1521754	chip-seq	Training data
SRR1609020	mid radical glial	Control	GSM1521759	chip-seq	Training data
SRR1609047	mid radical glial		GSM1521774	RNA-seq	Training data
SRR1609048	mid radical glial		GSM1521775	RNA-seq	Training data
ENCFF002AZH	neuronal cell	H3K27ac	ENCSR124VOE	chip-seq	Training data
ENCFF002AZW	neuronal cell	H3K27ac	ENCSR124VOE	chip-seq	Training data
ENCFF002AUY	neuronal cell	H3K27me3	ENCSR654VRX	chip-seq	Training data
ENCFF002BBD	neuronal cell	H3K27me3	ENCSR654VRX	chip-seq	Training data
ENCFF002AUV	neuronal cell	H3K4me3	ENCSR608VNA	chip-seq	Training data
ENCFF002BER	neuronal cell	H3K4me1	ENCSR329NAJ	chip-seq	Training data
ENCFF961MVF	neuronal cell	H3K4me1	ENCSR329NAJ	chip-seq	Training data
ENCFF002AUT	neuronal cell	H3K4me1	ENCSR329NAJ	chip-seq	Training data
ENCFF223VFM	neuronal cell	H3K4me1	ENCSR329NAJ	chip-seq	Training data
ENCFF697QVT	neuronal cell	H3K4me1	ENCSR329NAJ	chip-seq	Training data
ENCFF002AYB	neuronal cell	H3K4me3	ENCSR608VNA	chip-seq	Training data
ENCFF002BBT	neuronal cell	H3K4me3	ENCSR608VNA	chip-seq	Training data
ENCFF900DXM	neuronal cell	Control	ENCSR329NAJ	chip-seq	Training data
ENCFF949QOX	neuronal cell	Control	ENCSR329NAJ	chip-seq	Training data
ENCFF286QYQ	neuronal cell	Control	ENCSR608VNA	chip-seq	Training data
ENCFF472ADY	neuronal cell	Control	ENCSR608VNA	chip-seq	Training data
ENCFF686JJA	neuronal cell	Control	ENCSR608VNA	chip-seq	Training data
ENCFF688OXR	neuronal cell	Control	ENCSR608VNA	chip-seq	Training data
ENCFF729VCJ	neuronal cell	Control	ENCSR608VNA	chip-seq	Training data
ENCFF746RWX	neuronal cell	Control	ENCSR608VNA	chip-seq	Training data
ENCFF895MOG	neuronal cell	Control	ENCSR608VNA	chip-seq	Training data
ENCFF002BEB	neuronal cell		ENCSR292TAP	RNA-seq	Training data
ENCFF002BEC	neuronal cell		ENCSR292TAP	RNA-seq	Training data
ENCFF002BEF	neuronal cell		ENCSR292TAP	RNA-seq	Training data
ENCFF002BEG	neuronal cell		ENCSR292TAP	RNA-seq	Training data
SRR227600	Skeleton muscle myoblast	H3K27ac	GSM733755	chip-seq	Training data
SRR227601	Skeleton muscle myoblast	H3K27ac	GSM733755	chip-seq	Training data
SRR227409	Skeleton muscle myoblast	H3K27me3	GSM733667	chip-seq	Training data
SRR227410	Skeleton muscle myoblast	H3K27me3	GSM733667	chip-seq	Training data
SRR227613	Skeleton muscle myoblast	H3K4me1	GSM733761	chip-seq	Training data
SRR227614	Skeleton muscle myoblast	H3K4me1	GSM733761	chip-seq	Training data
SRR227345	Skeleton muscle myoblast	H3K4me3	GSM733637	chip-seq	Training data
SRR227346	Skeleton muscle myoblast	H3K4me3	GSM733637	chip-seq	Training data
SRR227399	Skeleton muscle myoblast	Control	GSM733663	chip-seq	Training data
SRR227400	Skeleton muscle myoblast	Control	GSM733663	chip-seq	Training data
ENCFF000GPC	Skeleton muscle myoblast		ENCSR000COY	RNA-seq	Training data
ENCFF000GPO	Skeleton muscle myoblast		ENCSR000COY	RNA-seq	Training data
ENCFF000GPP	Skeleton muscle myoblast		ENCSR000COY	RNA-seq	Training data
ENCFF000GPR	Skeleton muscle myoblast		ENCSR000COY	RNA-seq	Training data
ENCFF061PAW	A673	Control	ENCSR196CXJ	chip-seq	Landscape
ENCFF853HFC	A673	Control	ENCSR196CXJ	chip-seq	Landscape
ENCFF398JCG	A673	Control	ENCSR196CXJ	chip-seq	Landscape
ENCFF350YIV	A673	H3K27ac	ENCSR714TJD	chip-seq	Landscape
ENCFF246GBE	A673	H3K27ac	ENCSR714TJD	chip-seq	Landscape
ENCFF818YGB	A673	H3K27ac	ENCSR714TJD	chip-seq	Landscape
ENCFF332WSR	A673	H3K27me3	ENCSR747BYL	chip-seq	Landscape
ENCFF343VIJ	A673	H3K27me3	ENCSR747BYL	chip-seq	Landscape
ENCFF561VTH	A673	H3K27me3	ENCSR747BYL	chip-seq	Landscape
ENCFF136PTA	A673	H3K27me3	ENCSR747BYL	chip-seq	Landscape
ENCFF869KSG	A673	H3K27me3	ENCSR747BYL	chip-seq	Landscape
ENCFF807OXX	A673	H3K27me3	ENCSR747BYL	chip-seq	Landscape
ENCFF708XHD	A673	H3K27me3	ENCSR747BYL	chip-seq	Landscape
ENCFF155AHX	A673	H3K4me3	ENCSR435FGK	chip-seq	Landscape
ENCFF859CLK	A673	H3K4me3	ENCSR435FGK	chip-seq	Landscape
ENCFF293MPG	A673	H3K4me3	ENCSR435FGK	chip-seq	Landscape
ENCFF427MFJ	A673	H3K4me1	ENCSR521IZK	chip-seq	Landscape
ENCFF884IJX	A673	H3K4me1	ENCSR521IZK	chip-seq	Landscape
ENCFF321JKM	A673	H3K4me1	ENCSR521IZK	chip-seq	Landscape
ENCFF098TQN	A673	H3K4me1	ENCSR521IZK	chip-seq	Landscape
ENCFF812FRO	A673	H3K4me1	ENCSR521IZK	chip-seq	Landscape
ENCFF532WPS	brain	H3K4me3	ENCSR143MZL	chip-seq	Landscape
ENCFF404NTS	brain	H3K4me1	ENCSR094NYB	chip-seq	Landscape
ENCFF397NRK	brain	H3K4me1	ENCSR094NYB	chip-seq	Landscape
ENCFF984FCE	brain	H3K4me1	ENCSR094NYB	chip-seq	Landscape
ENCFF672AIG	brain	H3K4me1	ENCSR094NYB	chip-seq	Landscape
ENCFF643SFO	brain	H3K4me1	ENCSR094NYB	chip-seq	Landscape
ENCFF077JVB	brain	H3K27me3	ENCSR479BPF	chip-seq	Landscape
ENCFF326MOF	brain	H3K27me3	ENCSR479BPF	chip-seq	Landscape
ENCFF422ZNA	brain	H3K27me3	ENCSR479BPF	chip-seq	Landscape
ENCFF937DZF	brain	H3K27me3	ENCSR479BPF	chip-seq	Landscape
ENCFF232NFF	brain	H3K27me3	ENCSR627STE	chip-seq	Landscape
ENCFF515OUC	brain	Control	ENCSR603VTC	chip-seq	Landscape
ENCFF022XRG	esophagus	H3K4me3	ENCSR577ILY	chip-seq	Landscape
ENCFF197TBK	esophagus	Control	ENCSR858ROP	chip-seq	Landscape
ENCFF240RBR	esophagus	Control	ENCSR858ROP	chip-seq	Landscape
ENCFF981SUW	esophagus	H3K27me3	ENCSR641RQV	chip-seq	Landscape
ENCFF469SVP	esophagus	H3K27ac	ENCSR679OVD	chip-seq	Landscape
ENCFF668RMT	esophagus	H3K27me3	ENCSR088GXB	chip-seq	Landscape
ENCFF342BNF	esophagus	Control	ENCSR161JTT	chip-seq	Landscape
ENCFF958BMB	esophagus	H3K4me3	ENCSR697GPO	chip-seq	Landscape
ENCFF890NSF	esophagus	H3K4me1	ENCSR478BKA	chip-seq	Landscape
ENCFF972UCE	esophagus	H3K27ac	ENCSR645SYH	chip-seq	Landscape
ENCFF282UOO	esophagus	H3K4me1	ENCSR306ZBD	chip-seq	Landscape
ENCFF469WIG	GM23248	H3K4me1	ENCSR906NGD	chip-seq	Landscape
ENCFF182AFY	GM23248	H3K4me1	ENCSR906NGD	chip-seq	Landscape
ENCFF335CQJ	GM23248	H3K4me1	ENCSR906NGD	chip-seq	Landscape
ENCFF839OSO	GM23248	H3K4me1	ENCSR906NGD	chip-seq	Landscape
ENCFF121ECF	GM23248	H3K4me1	ENCSR906NGD	chip-seq	Landscape
ENCFF990QZK	GM23248	H3K4me1	ENCSR906NGD	chip-seq	Landscape
ENCFF206VSB	GM23248	H3K4me3	ENCSR479HKJ	chip-seq	Landscape
ENCFF983QXE	GM23248	H3K4me3	ENCSR479HKJ	chip-seq	Landscape
ENCFF226VXT	GM23248	H3K4me3	ENCSR479HKJ	chip-seq	Landscape
ENCFF399DNX	GM23248	H3K4me3	ENCSR479HKJ	chip-seq	Landscape
ENCFF499TDD	GM23248	H3K4me3	ENCSR479HKJ	chip-seq	Landscape
ENCFF771RQM	GM23248	H3K4me3	ENCSR479HKJ	chip-seq	Landscape
ENCFF436GLO	GM23248	H3K4me3	ENCSR479HKJ	chip-seq	Landscape
ENCFF274RNW	GM23248	Control	ENCSR922FLS	chip-seq	Landscape
ENCFF105BSH	GM23248	Control	ENCSR922FLS	chip-seq	Landscape
ENCFF321DVZ	GM23248	H3K27ac	ENCSR007YOT	chip-seq	Landscape
ENCFF353FOF	GM23248	H3K27ac	ENCSR007YOT	chip-seq	Landscape
ENCFF447BFL	GM23248	H3K27ac	ENCSR007YOT	chip-seq	Landscape
ENCFF742OQY	GM23248	H3K27ac	ENCSR007YOT	chip-seq	Landscape
ENCFF859MTK	GM23248	H3K27ac	ENCSR007YOT	chip-seq	Landscape
ENCFF863CCQ	GM23248	H3K27ac	ENCSR007YOT	chip-seq	Landscape
ENCFF465ZZJ	GM23248	H3K27me3	ENCSR866KFY	chip-seq	Landscape
ENCFF344EFX	GM23248	H3K27me3	ENCSR866KFY	chip-seq	Landscape
ENCFF437WFD	GM23248	H3K27me3	ENCSR866KFY	chip-seq	Landscape
ENCFF380NLA	GM23248	H3K27me3	ENCSR866KFY	chip-seq	Landscape
ENCFF459KAE	GM23248	H3K27me3	ENCSR866KFY	chip-seq	Landscape
ENCFF143XTU	GM23248	H3K27me3	ENCSR866KFY	chip-seq	Landscape
ENCFF789TAO	GM23248	H3K27me3	ENCSR866KFY	chip-seq	Landscape
ENCFF282HVQ	GM23248	H3K27me3	ENCSR866KFY	chip-seq	Landscape
ENCFF301XIP	GM23248	H3K27me3	ENCSR866KFY	chip-seq	Landscape
ENCFF773FIB	GM23248	H3K27me3	ENCSR866KFY	chip-seq	Landscape
ENCFF254UIE	GM23338	H3K4me1	ENCSR249YGG	chip-seq	Landscape
ENCFF996RQY	GM23338	H3K4me1	ENCSR249YGG	chip-seq	Landscape
ENCFF539QLW	GM23338	H3K4me1	ENCSR249YGG	chip-seq	Landscape
ENCFF888VAF	GM23338	H3K4me1	ENCSR249YGG	chip-seq	Landscape
ENCFF114ZCZ	GM23338	H3K4me1	ENCSR249YGG	chip-seq	Landscape
ENCFF846AXC	GM23338	H3K4me1	ENCSR249YGG	chip-seq	Landscape
ENCFF087KQG	GM23338	Control	ENCSR773IYZ	chip-seq	Landscape
ENCFF273UTA	GM23338	Control	ENCSR773IYZ	chip-seq	Landscape
ENCFF267XUN	GM23338	Control	ENCSR773IYZ	chip-seq	Landscape
ENCFF010AGB	GM23338	Control	ENCSR773IYZ	chip-seq	Landscape
ENCFF121NZR	GM23338	H3K4me3	ENCSR657DYL	chip-seq	Landscape
ENCFF712UMI	GM23338	H3K4me3	ENCSR657DYL	chip-seq	Landscape
ENCFF279LHW	GM23338	H3K4me3	ENCSR657DYL	chip-seq	Landscape
ENCFF630ATC	GM23338	H3K27me3	ENCSR386RIJ	chip-seq	Landscape
ENCFF435CKH	GM23338	H3K27me3	ENCSR386RIJ	chip-seq	Landscape
ENCFF333GLL	GM23338	H3K27me3	ENCSR386RIJ	chip-seq	Landscape
ENCFF546IAB	GM23338	H3K27me3	ENCSR386RIJ	chip-seq	Landscape
ENCFF747LRR	GM23338	H3K27me3	ENCSR386RIJ	chip-seq	Landscape
ENCFF729AZK	GM23338	H3K27me3	ENCSR386RIJ	chip-seq	Landscape
ENCFF114PLS	GM23338	H3K27ac	ENCSR729ENO	chip-seq	Landscape
ENCFF479VFS	GM23338	H3K27ac	ENCSR729ENO	chip-seq	Landscape
ENCFF882JGY	GM23338	H3K27ac	ENCSR729ENO	chip-seq	Landscape
ENCFF411MHC	GM23338	H3K27ac	ENCSR729ENO	chip-seq	Landscape
ENCFF625FYD	H9	H3K4me1	ENCSR967HXD	chip-seq	Landscape
ENCFF626XCW	H9	H3K4me1	ENCSR967HXD	chip-seq	Landscape
ENCFF969KKW	H9	Control	ENCSR529SWW	chip-seq	Landscape
ENCFF942UDZ	H9	H3K27me3	ENCSR754VAJ	chip-seq	Landscape
ENCFF200PIL	H9	H3K27me3	ENCSR754VAJ	chip-seq	Landscape
ENCFF495FBS	H9	H3K27me3	ENCSR754VAJ	chip-seq	Landscape
ENCFF007RAN	H9	H3K27me3	ENCSR754VAJ	chip-seq	Landscape
ENCFF744CHR	H9	H3K4me3	ENCSR716ZJH	chip-seq	Landscape
ENCFF459PPQ	H9	H3K4me3	ENCSR716ZJH	chip-seq	Landscape
ENCFF280EDH	H9	H3K4me3	ENCSR716ZJH	chip-seq	Landscape
ENCFF562FPJ	H9	H3K4me3	ENCSR716ZJH	chip-seq	Landscape
ENCFF416GCS	H9	Control	ENCSR214MNL	chip-seq	Landscape
ENCFF081KCW	H9	H3K27ac	ENCSR876RGF	chip-seq	Landscape
ENCFF185DRU	H9	H3K27ac	ENCSR876RGF	chip-seq	Landscape
ENCFF087HNU	H9	H3K27ac	ENCSR876RGF	chip-seq	Landscape
ENCFF533UCC	H9	Control	ENCSR625CEM	chip-seq	Landscape
ENCFF229SZZ	H9	Control	ENCSR625CEM	chip-seq	Landscape
ENCFF909NXO	H9	H3K4me3	ENCSR043VGU	chip-seq	Landscape
ENCFF656BDC	H9	H3K4me3	ENCSR043VGU	chip-seq	Landscape
ENCFF212TLT	H9	H3K27me3	ENCSR792GCH	chip-seq	Landscape
ENCFF884SZD	H9	H3K27me3	ENCSR792GCH	chip-seq	Landscape
ENCFF210BMG	H9	H3K4me1	ENCSR276HBK	chip-seq	Landscape
ENCFF579CSL	H9	H3K4me1	ENCSR276HBK	chip-seq	Landscape
ENCFF487VQV	H9	Control	ENCSR174MHI	chip-seq	Landscape
ENCFF000VCQ	HCT116	H3K27ac	ENCSR000EUT	chip-seq	Landscape
ENCFF000VCS	HCT116	H3K27ac	ENCSR000EUT	chip-seq	Landscape
ENCFF000VCW	HCT116	Control	ENCSR000EUX	chip-seq	Landscape
ENCFF000VCI	HCT116	H3K4me1	ENCSR000EUS	chip-seq	Landscape
ENCFF000VCK	HCT116	H3K4me1	ENCSR000EUS	chip-seq	Landscape
ENCFF973AFN	HCT116	H3K4me1	ENCSR161MXP	chip-seq	Landscape
ENCFF993JWW	HCT116	H3K4me1	ENCSR161MXP	chip-seq	Landscape
ENCFF924HDE	HCT116	H3K4me1	ENCSR161MXP	chip-seq	Landscape
ENCFF088BWP	HCT116	H3K4me1	ENCSR161MXP	chip-seq	Landscape
ENCFF804MJI	HCT116	H3K4me1	ENCSR161MXP	chip-seq	Landscape
ENCFF564VKX	HCT116	H3K4me1	ENCSR161MXP	chip-seq	Landscape
ENCFF126DXV	HCT116	H3K4me1	ENCSR161MXP	chip-seq	Landscape
ENCFF851YMW	HCT116	H3K27me3	ENCSR810BDB	chip-seq	Landscape
ENCFF281SBT	HCT116	H3K27me3	ENCSR810BDB	chip-seq	Landscape
ENCFF124GII	HCT116	H3K27me3	ENCSR810BDB	chip-seq	Landscape
ENCFF960ZXH	HCT116	H3K4me3	ENCSR333OPW	chip-seq	Landscape
ENCFF183OZI	HCT116	H3K4me3	ENCSR333OPW	chip-seq	Landscape
ENCFF659FPR	HCT116	H3K4me3	ENCSR333OPW	chip-seq	Landscape
ENCFF623IJZ	HCT116	H3K27ac	ENCSR661KMA	chip-seq	Landscape
ENCFF082JPN	HCT116	H3K27ac	ENCSR661KMA	chip-seq	Landscape
ENCFF176BXC	HCT116	H3K27ac	ENCSR661KMA	chip-seq	Landscape
ENCFF451NHC	HCT116	H3K27ac	ENCSR661KMA	chip-seq	Landscape
ENCFF806CFE	HCT116	H3K27ac	ENCSR661KMA	chip-seq	Landscape
ENCFF001FIS	HCT116	H3K4me3	ENCSR000DTQ	chip-seq	Landscape
ENCFF001FIZ	HCT116	H3K4me3	ENCSR000DTQ	chip-seq	Landscape
ENCFF413RQG	HCT116	Control	ENCSR198WIH	chip-seq	Landscape
ENCFF048ZOQ	HCT116	Control	ENCSR198WIH	chip-seq	Landscape
ENCFF827YXC	HCT116	Control	ENCSR198WIH	chip-seq	Landscape
ENCFF001HME	HCT116	Control	ENCSR000DTP	chip-seq	Landscape
ENCFF890INZ	heart	H3K4me1	ENCSR676ZKW	chip-seq	Landscape
ENCFF894PPF	heart	H3K4me1	ENCSR676ZKW	chip-seq	Landscape
ENCFF661MZO	heart	H3K4me1	ENCSR676ZKW	chip-seq	Landscape
ENCFF313TDD	heart	H3K4me1	ENCSR676ZKW	chip-seq	Landscape
ENCFF970MCA	heart	H3K27me3	ENCSR281JXC	chip-seq	Landscape
ENCFF166IPG	heart	H3K4me1	ENCSR480OFK	chip-seq	Landscape
ENCFF358ZQU	heart	Control	ENCSR566AEL	chip-seq	Landscape
ENCFF533EYV	heart	H3K4me3	ENCSR358RVW	chip-seq	Landscape
ENCFF832DOG	heart	H3K4me3	ENCSR358RVW	chip-seq	Landscape
ENCFF309IEM	heart	H3K4me3	ENCSR358RVW	chip-seq	Landscape
ENCFF402DAI	heart	H3K4me3	ENCSR358RVW	chip-seq	Landscape
ENCFF057IKR	heart left ventricle	Control	ENCSR961QMI	chip-seq	Landscape
ENCFF002AAV	HEK293	H3K4me1	ENCSR000FCG	chip-seq	Landscape
ENCFF002AAW	HEK293	H3K4me1	ENCSR000FCG	chip-seq	Landscape
ENCFF002AAY	HEK293	H3K27ac	ENCSR000FCH	chip-seq	Landscape
ENCFF002ABA	HEK293	H3K27ac	ENCSR000FCH	chip-seq	Landscape
ENCFF002ABC	HEK293	H3K27ac	ENCSR000FCH	chip-seq	Landscape
ENCFF001FJY	HEK293	H3K4me3	ENCSR000DTU	chip-seq	Landscape
ENCFF001FJZ	HEK293	H3K4me3	ENCSR000DTU	chip-seq	Landscape
ENCFF000WXY	HEK293	Control	ENCSR000EVA	chip-seq	Landscape
ENCFF001HNC	HEK293	Control	ENCSR000DTV	chip-seq	Landscape
ENCFF001FKI	HeLa-S3	H3K27me3	ENCSR000DTY	chip-seq	Landscape
ENCFF001FKM	HeLa-S3	H3K27me3	ENCSR000DTY	chip-seq	Landscape
ENCFF000BBY	HeLa-S3	H3K27ac	ENCSR000AOC	chip-seq	Landscape
ENCFF000BBZ	HeLa-S3	H3K27ac	ENCSR000AOC	chip-seq	Landscape
ENCFF000BCZ	HeLa-S3	H3K4me3	ENCSR000AOF	chip-seq	Landscape
ENCFF000BDA	HeLa-S3	H3K4me3	ENCSR000AOF	chip-seq	Landscape
ENCFF000BCE	HeLa-S3	H3K27me3	ENCSR000APB	chip-seq	Landscape
ENCFF000BCI	HeLa-S3	H3K27me3	ENCSR000APB	chip-seq	Landscape
ENCFF000BBP	HeLa-S3	H3K4me1	ENCSR000APW	chip-seq	Landscape
ENCFF000BBQ	HeLa-S3	H3K4me1	ENCSR000APW	chip-seq	Landscape
ENCFF000BAO	HeLa-S3	Control	ENCSR000AOB	chip-seq	Landscape
ENCFF000BAU	HeLa-S3	Control	ENCSR000AOB	chip-seq	Landscape
ENCFF625VRT	HeLa-S3	H3K4me3	ENCSR340WQU	chip-seq	Landscape
ENCFF248WCN	HeLa-S3	H3K4me3	ENCSR340WQU	chip-seq	Landscape
ENCFF751DMM	HeLa-S3	H3K4me3	ENCSR340WQU	chip-seq	Landscape
ENCFF377VCZ	HeLa-S3	H3K4me3	ENCSR340WQU	chip-seq	Landscape
ENCFF485LYA	HeLa-S3	H3K4me3	ENCSR340WQU	chip-seq	Landscape
ENCFF588FTN	HeLa-S3	H3K4me3	ENCSR340WQU	chip-seq	Landscape
ENCFF001FLD	HeLa-S3	H3K4me3	ENCSR000DUA	chip-seq	Landscape
ENCFF001FLG	HeLa-S3	H3K4me3	ENCSR000DUA	chip-seq	Landscape
ENCFF001HNS	HeLa-S3	Control	ENCSR000DTX	chip-seq	Landscape
ENCFF753JZJ	hepatocyte	H3K4me1	ENCSR689QUB	chip-seq	Landscape
ENCFF442QTG	hepatocyte	H3K4me1	ENCSR689QUB	chip-seq	Landscape
ENCFF030JBI	hepatocyte	H3K4me3	ENCSR442ZOI	chip-seq	Landscape
ENCFF767RUN	hepatocyte	H3K4me3	ENCSR442ZOI	chip-seq	Landscape
ENCFF964RWY	hepatocyte	H3K4me3	ENCSR442ZOI	chip-seq	Landscape
ENCFF640DGP	hepatocyte	H3K4me3	ENCSR442ZOI	chip-seq	Landscape
ENCFF280YFB	hepatocyte	Control	ENCSR107PGG	chip-seq	Landscape
ENCFF207NLW	hepatocyte	Control	ENCSR107PGG	chip-seq	Landscape
ENCFF778YPM	hepatocyte	H3K27ac	ENCSR507UDH	chip-seq	Landscape
ENCFF343XGX	hepatocyte	H3K27ac	ENCSR507UDH	chip-seq	Landscape
ENCFF667AVG	hepatocyte	H3K27ac	ENCSR507UDH	chip-seq	Landscape
ENCFF944QYP	hepatocyte	H3K27me3	ENCSR637RLN	chip-seq	Landscape
ENCFF730TKN	hepatocyte	H3K27me3	ENCSR637RLN	chip-seq	Landscape
ENCFF951QVB	hepatocyte	H3K27me3	ENCSR637RLN	chip-seq	Landscape
ENCFF000BFR	HepG2	H3K27me3	ENCSR000AOL	chip-seq	Landscape
ENCFF000BFU	HepG2	H3K27me3	ENCSR000AOL	chip-seq	Landscape
ENCFF000BGE	HepG2	H3K4me3	ENCSR000AMP	chip-seq	Landscape
ENCFF000BGF	HepG2	H3K4me3	ENCSR000AMP	chip-seq	Landscape
ENCFF001FMG	HepG2	H3K4me3	ENCSR000DUF	chip-seq	Landscape
ENCFF001FMH	HepG2	H3K4me3	ENCSR000DUF	chip-seq	Landscape
ENCFF001FLQ	HepG2	H3K27me3	ENCSR000DUE	chip-seq	Landscape
ENCFF001FLT	HepG2	H3K27me3	ENCSR000DUE	chip-seq	Landscape
ENCFF066LYG	HepG2	Control	ENCSR055XHN	chip-seq	Landscape
ENCFF356QYZ	HepG2	Control	ENCSR055XHN	chip-seq	Landscape
ENCFF084IJQ	HepG2	H3K4me3	ENCSR575RRX	chip-seq	Landscape
ENCFF997BXV	HepG2	H3K4me3	ENCSR575RRX	chip-seq	Landscape
ENCFF589PJM	HepG2	H3K4me3	ENCSR575RRX	chip-seq	Landscape
ENCFF901NZE	HepG2	H3K4me3	ENCSR575RRX	chip-seq	Landscape
ENCFF001HOD	HepG2	Control	ENCSR000DUC	chip-seq	Landscape
ENCFF000BFD	HepG2	H3K27ac	ENCSR000AMO	chip-seq	Landscape
ENCFF000BFH	HepG2	H3K27ac	ENCSR000AMO	chip-seq	Landscape
ENCFF000BEX	HepG2	H3K4me1	ENCSR000APV	chip-seq	Landscape
ENCFF000BEY	HepG2	H3K4me1	ENCSR000APV	chip-seq	Landscape
ENCFF256DUG	HUES48	H3K4me3	ENCSR153SGD	chip-seq	Landscape
ENCFF175PJJ	HUES48	H3K4me3	ENCSR153SGD	chip-seq	Landscape
ENCFF693RXC	HUES48	Control	ENCSR849NEM	chip-seq	Landscape
ENCFF394NUE	HUES48	Control	ENCSR636FGN	chip-seq	Landscape
ENCFF910REJ	HUES48	H3K4me1	ENCSR888OSH	chip-seq	Landscape
ENCFF619XWN	HUES48	H3K4me1	ENCSR888OSH	chip-seq	Landscape
ENCFF090UYV	HUES48	H3K27me3	ENCSR262NQD	chip-seq	Landscape
ENCFF815LPM	HUES48	H3K27me3	ENCSR262NQD	chip-seq	Landscape
ENCFF214ISW	IMR-90	H3K4me3	ENCSR087PFU	chip-seq	Landscape
ENCFF591EQV	IMR-90	H3K4me3	ENCSR087PFU	chip-seq	Landscape
ENCFF742UXQ	IMR-90	H3K4me3	ENCSR087PFU	chip-seq	Landscape
ENCFF172LYA	IMR-90	H3K4me3	ENCSR087PFU	chip-seq	Landscape
ENCFF484LKZ	IMR-90	Control	ENCSR110LEG	chip-seq	Landscape
ENCFF389FEH	IMR-90	Control	ENCSR664SHQ	chip-seq	Landscape
ENCFF565DNC	IMR-90	H3K4me1	ENCSR826QYR	chip-seq	Landscape
ENCFF610HSE	IMR-90	H3K4me1	ENCSR831JSP	chip-seq	Landscape
ENCFF555JXQ	IMR-90	H3K4me1	ENCSR831JSP	chip-seq	Landscape
ENCFF387LHN	IMR-90	H3K4me1	ENCSR831JSP	chip-seq	Landscape
ENCFF350IDI	IMR-90	H3K4me1	ENCSR831JSP	chip-seq	Landscape
ENCFF123RFO	IMR-90	H3K4me1	ENCSR831JSP	chip-seq	Landscape
ENCFF553HYG	IMR-90	H3K4me1	ENCSR831JSP	chip-seq	Landscape
ENCFF924XPW	IMR-90	H3K4me1	ENCSR831JSP	chip-seq	Landscape
ENCFF838NYU	IMR-90	Control	ENCSR704GTT	chip-seq	Landscape
ENCFF419OFF	IMR-90	H3K27ac	ENCSR002YRE	chip-seq	Landscape
ENCFF734UGN	IMR-90	H3K27ac	ENCSR002YRE	chip-seq	Landscape
ENCFF704RXG	IMR-90	H3K27ac	ENCSR002YRE	chip-seq	Landscape
ENCFF200XEH	IMR-90	H3K27ac	ENCSR002YRE	chip-seq	Landscape
ENCFF437DDC	IMR-90	H3K27ac	ENCSR002YRE	chip-seq	Landscape
ENCFF272HWA	IMR-90	Control	ENCSR001BSB	chip-seq	Landscape
ENCFF930UWF	IMR-90	H3K27me3	ENCSR431UUY	chip-seq	Landscape
ENCFF486NAQ	IMR-90	H3K27me3	ENCSR431UUY	chip-seq	Landscape
ENCFF900TAE	IMR-90	H3K27me3	ENCSR431UUY	chip-seq	Landscape
ENCFF711HPS	IMR-90	H3K27me3	ENCSR431UUY	chip-seq	Landscape
ENCFF756OBX	IMR-90	H3K27me3	ENCSR431UUY	chip-seq	Landscape
ENCFF615XDP	IMR-90	H3K27me3	ENCSR431UUY	chip-seq	Landscape
ENCFF624LOP	iPS-15b	Control	ENCSR065SFQ	chip-seq	Landscape
ENCFF851HLS	iPS-15b	H3K4me1	ENCSR276ZBE	chip-seq	Landscape
ENCFF609YAN	iPS-15b	H3K27me3	ENCSR581YZL	chip-seq	Landscape
ENCFF065SEK	iPS-15b	H3K4me3	ENCSR236XRR	chip-seq	Landscape
ENCFF649QNN	iPS-18a	H3K4me1	ENCSR235APD	chip-seq	Landscape
ENCFF976LYE	iPS-18a	H3K4me1	ENCSR235APD	chip-seq	Landscape
ENCFF866YBK	iPS-18a	H3K4me1	ENCSR235APD	chip-seq	Landscape
ENCFF174XQB	iPS-18a	H3K4me1	ENCSR235APD	chip-seq	Landscape
ENCFF829MYK	iPS-18a	H3K27me3	ENCSR743JIT	chip-seq	Landscape
ENCFF013QJH	iPS-18a	H3K27me3	ENCSR743JIT	chip-seq	Landscape
ENCFF388MUN	iPS-18a	H3K27me3	ENCSR743JIT	chip-seq	Landscape
ENCFF484YBP	iPS-18a	H3K27me3	ENCSR743JIT	chip-seq	Landscape
ENCFF940NXP	iPS-18a	H3K4me3	ENCSR505JQC	chip-seq	Landscape
ENCFF025ZMU	iPS-18a	H3K4me3	ENCSR505JQC	chip-seq	Landscape
ENCFF334JZP	iPS-18a	H3K4me3	ENCSR505JQC	chip-seq	Landscape
ENCFF388XHV	iPS-18a	H3K4me3	ENCSR505JQC	chip-seq	Landscape
ENCFF989MLG	iPS-18a	H3K27ac	ENCSR429YAE	chip-seq	Landscape
ENCFF745NTJ	iPS-18a	H3K27ac	ENCSR429YAE	chip-seq	Landscape
ENCFF176RPG	iPS-18a	H3K27ac	ENCSR429YAE	chip-seq	Landscape
ENCFF689LBV	iPS-18a	H3K27ac	ENCSR429YAE	chip-seq	Landscape
ENCFF054AIM	iPS-18a	Control	ENCSR580WGM	chip-seq	Landscape
ENCFF000BWK	K562	Control	ENCSR000AKY	chip-seq	Landscape
ENCFF283HQV	K562	Control	ENCSR000AKY	chip-seq	Landscape
ENCFF000VDU	K562	H3K4me1	ENCSR000EWC	chip-seq	Landscape
ENCFF000VDV	K562	H3K4me1	ENCSR000EWC	chip-seq	Landscape
ENCFF001FXG	K562	H3K4me3	ENCSR000DWD	chip-seq	Landscape
ENCFF001FXH	K562	H3K4me3	ENCSR000DWD	chip-seq	Landscape
ENCFF000VDN	K562	H3K27me3	ENCSR000EWB	chip-seq	Landscape
ENCFF000VDP	K562	H3K27me3	ENCSR000EWB	chip-seq	Landscape
ENCFF000VEK	K562	Control	ENCSR000EWK	chip-seq	Landscape
ENCFF000BXN	K562	H3K27me3	ENCSR000AKQ	chip-seq	Landscape
ENCFF000BXP	K562	H3K27me3	ENCSR000AKQ	chip-seq	Landscape
ENCFF000BXG	K562	H3K27ac	ENCSR000AKP	chip-seq	Landscape
ENCFF000BXH	K562	H3K27ac	ENCSR000AKP	chip-seq	Landscape
ENCFF001FWK	K562	H3K27me3	ENCSR000DWC	chip-seq	Landscape
ENCFF001FWM	K562	H3K27me3	ENCSR000DWC	chip-seq	Landscape
ENCFF800SGR	K562	H3K4me3	ENCSR668LDD	chip-seq	Landscape
ENCFF894KBP	K562	H3K4me3	ENCSR668LDD	chip-seq	Landscape
ENCFF781LSW	K562	H3K4me3	ENCSR668LDD	chip-seq	Landscape
ENCFF010SAE	K562	H3K4me3	ENCSR668LDD	chip-seq	Landscape
ENCFF095XET	K562	H3K4me3	ENCSR668LDD	chip-seq	Landscape
ENCFF242HJI	K562	H3K4me3	ENCSR668LDD	chip-seq	Landscape
ENCFF001HTT	K562	Control	ENCSR000DWA	chip-seq	Landscape
ENCFF000BXX	K562	H3K4me1	ENCSR000AKS	chip-seq	Landscape
ENCFF000BYG	K562	H3K4me1	ENCSR000AKS	chip-seq	Landscape
ENCFF000VDX	K562	H3K4me3	ENCSR000EWA	chip-seq	Landscape
ENCFF000VDY	K562	H3K4me3	ENCSR000EWA	chip-seq	Landscape
ENCFF000BYI	K562	H3K4me3	ENCSR000AKU	chip-seq	Landscape
ENCFF000BYJ	K562	H3K4me3	ENCSR000AKU	chip-seq	Landscape
ENCFF002BES	Karpas-422	H3K27ac	ENCSR660IQS	chip-seq	Landscape
ENCFF268PRU	Karpas-422	H3K27ac	ENCSR660IQS	chip-seq	Landscape
ENCFF326AQJ	Karpas-422	H3K27ac	ENCSR660IQS	chip-seq	Landscape
ENCFF033EKA	Karpas-422	H3K27ac	ENCSR660IQS	chip-seq	Landscape
ENCFF002AVG	Karpas-422	H3K27me3	ENCSR963HAR	chip-seq	Landscape
ENCFF002AYQ	Karpas-422	H3K27me3	ENCSR963HAR	chip-seq	Landscape
ENCFF002ATX	Karpas-422	H3K27me3	ENCSR963HAR	chip-seq	Landscape
ENCFF002AZK	Karpas-422	H3K27me3	ENCSR963HAR	chip-seq	Landscape
ENCFF246LDW	Karpas-422	H3K27me3	ENCSR963HAR	chip-seq	Landscape
ENCFF608HTP	Karpas-422	H3K27me3	ENCSR963HAR	chip-seq	Landscape
ENCFF825OTF	Karpas-422	H3K27me3	ENCSR963HAR	chip-seq	Landscape
ENCFF385XII	Karpas-422	H3K27me3	ENCSR963HAR	chip-seq	Landscape
ENCFF002AVM	Karpas-422	H3K4me1	ENCSR306VSH	chip-seq	Landscape
ENCFF002AZJ	Karpas-422	H3K4me1	ENCSR306VSH	chip-seq	Landscape
ENCFF551AFN	Karpas-422	H3K4me1	ENCSR306VSH	chip-seq	Landscape
ENCFF992CPB	Karpas-422	H3K4me1	ENCSR306VSH	chip-seq	Landscape
ENCFF758OYI	Karpas-422	H3K4me1	ENCSR306VSH	chip-seq	Landscape
ENCFF002BAB	Karpas-422	H3K4me3	ENCSR910XKX	chip-seq	Landscape
ENCFF002AUP	Karpas-422	H3K4me3	ENCSR910XKX	chip-seq	Landscape
ENCFF002AZL	Karpas-422	H3K4me3	ENCSR910XKX	chip-seq	Landscape
ENCFF540TNZ	Karpas-422	H3K4me3	ENCSR910XKX	chip-seq	Landscape
ENCFF118VNJ	Karpas-422	H3K4me3	ENCSR910XKX	chip-seq	Landscape
ENCFF084UZH	Karpas-422	H3K4me3	ENCSR910XKX	chip-seq	Landscape
ENCFF112OFR	Karpas-422	H3K4me3	ENCSR910XKX	chip-seq	Landscape
ENCFF002AXD	Karpas-422	Control	ENCSR367UDO	chip-seq	Landscape
ENCFF353BJM	Karpas-422	Control	ENCSR367UDO	chip-seq	Landscape
ENCFF170NLP	kidney	Control	ENCSR241FEX	chip-seq	Landscape
ENCFF392YOG	kidney	H3K4me3	ENCSR096EZX	chip-seq	Landscape
ENCFF061BKM	kidney	H3K27me3	ENCSR761KZV	chip-seq	Landscape
ENCFF223TFN	kidney	H3K4me1	ENCSR459GCS	chip-seq	Landscape
ENCFF295XWS	KMS-11	H3K4me3	ENCSR539TKY	chip-seq	Landscape
ENCFF545RKN	KMS-11	H3K4me3	ENCSR539TKY	chip-seq	Landscape
ENCFF756KJS	KMS-11	H3K4me3	ENCSR539TKY	chip-seq	Landscape
ENCFF450WPF	KMS-11	H3K4me3	ENCSR539TKY	chip-seq	Landscape
ENCFF451VPP	KMS-11	H3K27me3	ENCSR474VGQ	chip-seq	Landscape
ENCFF199JVE	KMS-11	H3K27me3	ENCSR474VGQ	chip-seq	Landscape
ENCFF133WUU	KMS-11	H3K27me3	ENCSR474VGQ	chip-seq	Landscape
ENCFF204TNH	KMS-11	Control	ENCSR720GSE	chip-seq	Landscape
ENCFF303RYF	KMS-11	Control	ENCSR720GSE	chip-seq	Landscape
ENCFF130NIU	KMS-11	Control	ENCSR720GSE	chip-seq	Landscape
ENCFF362KNB	KMS-11	H3K4me1	ENCSR976JHS	chip-seq	Landscape
ENCFF212RJL	KMS-11	H3K4me1	ENCSR976JHS	chip-seq	Landscape
ENCFF167NLZ	KMS-11	H3K4me1	ENCSR976JHS	chip-seq	Landscape
ENCFF491RBF	KMS-11	H3K4me1	ENCSR976JHS	chip-seq	Landscape
ENCFF075DLG	KMS-11	H3K27ac	ENCSR955IXZ	chip-seq	Landscape
ENCFF551ZSP	KMS-11	H3K27ac	ENCSR955IXZ	chip-seq	Landscape
ENCFF631XET	KMS-11	H3K27ac	ENCSR955IXZ	chip-seq	Landscape
ENCFF931NFG	KMS-11	H3K27ac	ENCSR955IXZ	chip-seq	Landscape
ENCFF046DDT	KOPT-K1	H3K27ac	ENCSR719FEJ	chip-seq	Landscape
ENCFF243FEQ	KOPT-K1	H3K27ac	ENCSR719FEJ	chip-seq	Landscape
ENCFF278BHP	KOPT-K1	H3K4me1	ENCSR630IBN	chip-seq	Landscape
ENCFF088ITL	KOPT-K1	H3K4me1	ENCSR630IBN	chip-seq	Landscape
ENCFF466WSK	KOPT-K1	H3K4me3	ENCSR535NGG	chip-seq	Landscape
ENCFF988MDL	KOPT-K1	H3K4me3	ENCSR535NGG	chip-seq	Landscape
ENCFF095YNS	KOPT-K1	Control	ENCSR255BOF	chip-seq	Landscape
ENCFF054IRC	KOPT-K1	Control	ENCSR255BOF	chip-seq	Landscape
ENCFF526GZR	liver	H3K27me3	ENCSR666FYM	chip-seq	Landscape
ENCFF758OHN	liver	Control	ENCSR059QYS	chip-seq	Landscape
ENCFF782HDW	liver	H3K4me3	ENCSR795VEN	chip-seq	Landscape
ENCFF536ZDD	liver	H3K4me3	ENCSR795VEN	chip-seq	Landscape
ENCFF007GTB	liver	H3K27ac	ENCSR458RRZ	chip-seq	Landscape
ENCFF654JFS	liver	H3K27ac	ENCSR458RRZ	chip-seq	Landscape
ENCFF422ACR	liver	H3K4me1	ENCSR218ZMU	chip-seq	Landscape
ENCFF002ATP	Loucy	H3K4me3	ENCSR657RRI	chip-seq	Landscape
ENCFF002BBM	Loucy	H3K4me3	ENCSR657RRI	chip-seq	Landscape
ENCFF002BBW	Loucy	H3K4me3	ENCSR657RRI	chip-seq	Landscape
ENCFF795PHJ	Loucy	H3K4me3	ENCSR657RRI	chip-seq	Landscape
ENCFF531DSU	Loucy	H3K4me3	ENCSR657RRI	chip-seq	Landscape
ENCFF002AVU	Loucy	H3K27me3	ENCSR183CQK	chip-seq	Landscape
ENCFF590CFV	Loucy	H3K27me3	ENCSR183CQK	chip-seq	Landscape
ENCFF094MAV	Loucy	H3K27me3	ENCSR183CQK	chip-seq	Landscape
ENCFF002ATU	Loucy	H3K4me1	ENCSR036KFJ	chip-seq	Landscape
ENCFF830CRU	Loucy	H3K4me1	ENCSR036KFJ	chip-seq	Landscape
ENCFF418LZN	Loucy	Control	ENCSR648HLP	chip-seq	Landscape
ENCFF630WNF	Loucy	Control	ENCSR648HLP	chip-seq	Landscape
ENCFF121YTS	lung	H3K4me3	ENCSR466DZW	chip-seq	Landscape
ENCFF536RWV	lung	H3K4me1	ENCSR617SRM	chip-seq	Landscape
ENCFF313DML	lung	H3K4me3	ENCSR936FAH	chip-seq	Landscape
ENCFF415KFB	lung	Control	ENCSR061VJM	chip-seq	Landscape
ENCFF027ECC	lung	Control	ENCSR494FGC	chip-seq	Landscape
ENCFF008NYP	lung	Control	ENCSR724XIL	chip-seq	Landscape
ENCFF306KFH	lung	H3K4me1	ENCSR953XVZ	chip-seq	Landscape
ENCFF492QUD	lung	H3K27me3	ENCSR111KKC	chip-seq	Landscape
ENCFF388BUX	lung	Control	ENCSR254NDP	chip-seq	Landscape
ENCFF169IKR	lung	H3K4me1	ENCSR067BMB	chip-seq	Landscape
ENCFF710HST	lung	H3K27me3	ENCSR727VOB	chip-seq	Landscape
ENCFF587OOH	lung	Control	ENCSR577BCL	chip-seq	Landscape
ENCFF373SCH	lung	H3K4me3	ENCSR500GXT	chip-seq	Landscape
ENCFF155JEB	lung	H3K4me3	ENCSR413WJD	chip-seq	Landscape
ENCFF814HLN	lung	H3K4me1	ENCSR575SWA	chip-seq	Landscape
ENCFF335GBB	lung	H3K27me3	ENCSR204NFO	chip-seq	Landscape
ENCFF906WKZ	lung	H3K27ac	ENCSR550WUX	chip-seq	Landscape
ENCFF991PYU	lung	H3K27ac	ENCSR540ADS	chip-seq	Landscape
ENCFF042JOC	lung	H3K4me1	ENCSR356ANC	chip-seq	Landscape
ENCFF000VFU	MCF-7	H3K27me3	ENCSR000EWP	chip-seq	Landscape
ENCFF000VFW	MCF-7	H3K27me3	ENCSR000EWP	chip-seq	Landscape
ENCFF000VFY	MCF-7	H3K27me3	ENCSR000EWP	chip-seq	Landscape
ENCFF001FYE	MCF-7	H3K4me3	ENCSR000DWJ	chip-seq	Landscape
ENCFF001FYK	MCF-7	H3K4me3	ENCSR000DWJ	chip-seq	Landscape
ENCFF000VHL	MCF-7	Control	ENCSR000EWW	chip-seq	Landscape
ENCFF000VHM	MCF-7	Control	ENCSR000EWW	chip-seq	Landscape
ENCFF001HUM	MCF-7	Control	ENCSR000DWI	chip-seq	Landscape
ENCFF303DDV	MCF-7	H3K27ac	ENCSR752UOD	chip-seq	Landscape
ENCFF787RSQ	MCF-7	H3K27ac	ENCSR752UOD	chip-seq	Landscape
ENCFF907DIA	MCF-7	H3K27ac	ENCSR752UOD	chip-seq	Landscape
ENCFF297TUK	MCF-7	H3K27ac	ENCSR752UOD	chip-seq	Landscape
ENCFF337CJH	MCF-7	H3K27ac	ENCSR752UOD	chip-seq	Landscape
ENCFF319KQJ	MCF-7	H3K27ac	ENCSR752UOD	chip-seq	Landscape
ENCFF000VHC	MCF-7	H3K27ac	ENCSR000EWR	chip-seq	Landscape
ENCFF000VHD	MCF-7	H3K27ac	ENCSR000EWR	chip-seq	Landscape
ENCFF428DVP	MCF-7	H3K4me1	ENCSR493NBY	chip-seq	Landscape
ENCFF522RPS	MCF-7	H3K4me1	ENCSR493NBY	chip-seq	Landscape
ENCFF083FLF	MCF-7	H3K4me1	ENCSR493NBY	chip-seq	Landscape
ENCFF197FAY	MCF-7	H3K4me1	ENCSR493NBY	chip-seq	Landscape
ENCFF461WBE	MCF-7	H3K4me1	ENCSR493NBY	chip-seq	Landscape
ENCFF415RHX	MCF-7	H3K4me1	ENCSR493NBY	chip-seq	Landscape
ENCFF250WAH	MCF-7	H3K27me3	ENCSR761DLU	chip-seq	Landscape
ENCFF023EPH	MCF-7	H3K27me3	ENCSR761DLU	chip-seq	Landscape
ENCFF134NCG	MCF-7	H3K27me3	ENCSR761DLU	chip-seq	Landscape
ENCFF738ERP	MCF-7	H3K27me3	ENCSR761DLU	chip-seq	Landscape
ENCFF211APE	MCF-7	H3K4me3	ENCSR985MIB	chip-seq	Landscape
ENCFF923ABZ	MCF-7	H3K4me3	ENCSR985MIB	chip-seq	Landscape
ENCFF792HDC	MCF-7	H3K4me3	ENCSR985MIB	chip-seq	Landscape
ENCFF020LCP	MCF-7	H3K4me3	ENCSR985MIB	chip-seq	Landscape
ENCFF298UCU	MCF-7	H3K4me3	ENCSR985MIB	chip-seq	Landscape
ENCFF768PAZ	MCF-7	H3K4me3	ENCSR985MIB	chip-seq	Landscape
ENCFF318ZNB	MCF-7	Control	ENCSR768LHG	chip-seq	Landscape
ENCFF222VRH	MCF-7	Control	ENCSR768LHG	chip-seq	Landscape
SRR6955451	mESC		GSM3084077	RNA-seq	Landscape
SRR6955452	mESC		GSM3084078	RNA-seq	Landscape
SRR066766	mESC	H3K27ac	GSM594578	chip-seq	Landscape
SRR066767	mESC	H3K27ac	GSM594579	chip-seq	Landscape
SRR1613251	mESC	H3K27ac	GSM1526287	chip-seq	Landscape
SRR835384	mESC	H3K27me3	GSM1129793	chip-seq	Landscape
SRR002255	mESC	H3K4me1	GSM281695	chip-seq	Landscape
SRR713344	mESC	H3K4me3	GSM1082344	chip-seq	Landscape
ENCFF630UBR	mesendoderm	H3K27me3	ENCSR405AXO	chip-seq	Landscape
ENCFF900YTA	mesendoderm	H3K27me3	ENCSR405AXO	chip-seq	Landscape
ENCFF011WUN	mesendoderm	H3K27me3	ENCSR405AXO	chip-seq	Landscape
ENCFF826BHT	mesendoderm	H3K27ac	ENCSR473PNT	chip-seq	Landscape
ENCFF296LHG	mesendoderm	H3K27ac	ENCSR473PNT	chip-seq	Landscape
ENCFF205ZNH	mesendoderm	H3K27ac	ENCSR473PNT	chip-seq	Landscape
ENCFF869JIH	mesendoderm	Control	ENCSR960RHK	chip-seq	Landscape
ENCFF696EOY	mesendoderm	H3K27ac	ENCSR915PDG	chip-seq	Landscape
ENCFF388DMO	mesendoderm	H3K27me3	ENCSR785CAT	chip-seq	Landscape
ENCFF947HBP	mesendoderm	H3K4me1	ENCSR664KWY	chip-seq	Landscape
ENCFF233WHV	mesendoderm	H3K4me1	ENCSR664KWY	chip-seq	Landscape
ENCFF739KFO	mesendoderm	H3K4me3	ENCSR441SAT	chip-seq	Landscape
ENCFF506AUY	mesendoderm	H3K4me3	ENCSR441SAT	chip-seq	Landscape
ENCFF768GZO	mesendoderm	H3K4me3	ENCSR441SAT	chip-seq	Landscape
ENCFF904XPJ	mesendoderm	H3K4me3	ENCSR441SAT	chip-seq	Landscape
ENCFF295BES	mesendoderm	Control	ENCSR080WMI	chip-seq	Landscape
ENCFF250CGU	mesendoderm	Control	ENCSR810RRR	chip-seq	Landscape
ENCFF169TIB	MM.1S	Control	ENCSR264HOB	chip-seq	Landscape
ENCFF137UFY	MM.1S	Control	ENCSR264HOB	chip-seq	Landscape
ENCFF630ZFU	MM.1S	H3K27ac	ENCSR758OEC	chip-seq	Landscape
ENCFF783XFU	MM.1S	H3K27ac	ENCSR758OEC	chip-seq	Landscape
ENCFF463MZE	MM.1S	H3K4me3	ENCSR361FWQ	chip-seq	Landscape
ENCFF575KIT	MM.1S	H3K4me3	ENCSR361FWQ	chip-seq	Landscape
ENCFF755VRL	MM.1S	H3K4me3	ENCSR361FWQ	chip-seq	Landscape
ENCFF310JTP	MM.1S	H3K4me3	ENCSR361FWQ	chip-seq	Landscape
ENCFF553XHZ	MM.1S	H3K27me3	ENCSR404LJZ	chip-seq	Landscape
ENCFF708OIN	MM.1S	H3K27me3	ENCSR404LJZ	chip-seq	Landscape
ENCFF425JDD	MM.1S	H3K27me3	ENCSR404LJZ	chip-seq	Landscape
ENCFF842WEN	MM.1S	H3K4me1	ENCSR094VCE	chip-seq	Landscape
ENCFF709MXB	MM.1S	H3K4me1	ENCSR094VCE	chip-seq	Landscape
ENCFF039TOU	MM.1S	H3K4me1	ENCSR094VCE	chip-seq	Landscape
ENCFF875RPA	MM.1S	H3K4me1	ENCSR094VCE	chip-seq	Landscape
ENCFF000BNO	myotube	Control	ENCSR000ANT	chip-seq	Landscape
ENCFF000BNR	myotube	Control	ENCSR000ANT	chip-seq	Landscape
ENCFF000BPB	myotube	H3K27me3	ENCSR000ATI	chip-seq	Landscape
ENCFF000BPC	myotube	H3K27me3	ENCSR000ATI	chip-seq	Landscape
ENCFF000BPG	myotube	H3K4me1	ENCSR000ANX	chip-seq	Landscape
ENCFF000BPO	myotube	H3K4me1	ENCSR000ANX	chip-seq	Landscape
ENCFF000BPW	myotube	H3K4me3	ENCSR000ANZ	chip-seq	Landscape
ENCFF000BPY	myotube	H3K4me3	ENCSR000ANZ	chip-seq	Landscape
ENCFF000BOT	myotube	H3K27ac	ENCSR000ANV	chip-seq	Landscape
ENCFF000BOU	myotube	H3K27ac	ENCSR000ANV	chip-seq	Landscape
ENCFF614PIK	NCI-H929	H3K4me3	ENCSR082NQB	chip-seq	Landscape
ENCFF805ITK	NCI-H929	H3K4me3	ENCSR082NQB	chip-seq	Landscape
ENCFF579RDE	NCI-H929	H3K4me3	ENCSR082NQB	chip-seq	Landscape
ENCFF725UIG	NCI-H929	H3K4me3	ENCSR082NQB	chip-seq	Landscape
ENCFF710WHD	NCI-H929	H3K4me3	ENCSR082NQB	chip-seq	Landscape
ENCFF862MCV	NCI-H929	H3K4me3	ENCSR082NQB	chip-seq	Landscape
ENCFF356KJM	NCI-H929	Control	ENCSR409FGC	chip-seq	Landscape
ENCFF279GKI	NCI-H929	Control	ENCSR409FGC	chip-seq	Landscape
ENCFF246JEN	NCI-H929	H3K4me1	ENCSR011CSR	chip-seq	Landscape
ENCFF361SAK	NCI-H929	H3K4me1	ENCSR011CSR	chip-seq	Landscape
ENCFF883WNC	NCI-H929	H3K4me1	ENCSR011CSR	chip-seq	Landscape
ENCFF157LGP	NCI-H929	H3K4me1	ENCSR011CSR	chip-seq	Landscape
ENCFF098KGS	neutrophil	H3K4me3	ENCSR393SYU	chip-seq	Landscape
ENCFF289JFE	neutrophil	H3K4me3	ENCSR393SYU	chip-seq	Landscape
ENCFF497CHK	neutrophil	H3K4me3	ENCSR393SYU	chip-seq	Landscape
ENCFF798QNJ	neutrophil	H3K4me3	ENCSR393SYU	chip-seq	Landscape
ENCFF834WLD	neutrophil	H3K4me3	ENCSR393SYU	chip-seq	Landscape
ENCFF960QVI	neutrophil	H3K4me3	ENCSR393SYU	chip-seq	Landscape
ENCFF530OIU	neutrophil	H3K27me3	ENCSR058FCG	chip-seq	Landscape
ENCFF723XMO	neutrophil	H3K27me3	ENCSR058FCG	chip-seq	Landscape
ENCFF180LSK	neutrophil	H3K27me3	ENCSR058FCG	chip-seq	Landscape
ENCFF208ERY	neutrophil	H3K27me3	ENCSR058FCG	chip-seq	Landscape
ENCFF997KGX	neutrophil	H3K27me3	ENCSR058FCG	chip-seq	Landscape
ENCFF854JBH	neutrophil	H3K27me3	ENCSR058FCG	chip-seq	Landscape
ENCFF530NZG	neutrophil	H3K27me3	ENCSR058FCG	chip-seq	Landscape
ENCFF271IHZ	neutrophil	H3K27me3	ENCSR058FCG	chip-seq	Landscape
ENCFF339IWR	neutrophil	Control	ENCSR545ZKE	chip-seq	Landscape
ENCFF682ASE	neutrophil	H3K4me1	ENCSR586POT	chip-seq	Landscape
ENCFF956YRN	neutrophil	H3K4me1	ENCSR826VJY	chip-seq	Landscape
ENCFF160SDQ	neutrophil	H3K4me1	ENCSR826VJY	chip-seq	Landscape
ENCFF095TVK	neutrophil	H3K4me1	ENCSR826VJY	chip-seq	Landscape
ENCFF466ESG	neutrophil	H3K4me1	ENCSR826VJY	chip-seq	Landscape
ENCFF711BZM	neutrophil	H3K4me1	ENCSR826VJY	chip-seq	Landscape
ENCFF115DWY	neutrophil	H3K4me1	ENCSR826VJY	chip-seq	Landscape
ENCFF124PMX	neutrophil	H3K4me1	ENCSR826VJY	chip-seq	Landscape
ENCFF905NXR	neutrophil	H3K4me1	ENCSR826VJY	chip-seq	Landscape
ENCFF504IDI	neutrophil	H3K4me3	ENCSR434AFF	chip-seq	Landscape
ENCFF327MDK	neutrophil	H3K4me3	ENCSR434AFF	chip-seq	Landscape
ENCFF947ZZB	neutrophil	H3K27me3	ENCSR254XTB	chip-seq	Landscape
ENCFF755GNZ	neutrophil	H3K27ac	ENCSR267YXV	chip-seq	Landscape
ENCFF554IFD	neutrophil	H3K27ac	ENCSR267YXV	chip-seq	Landscape
ENCFF626POI	neutrophil	H3K27ac	ENCSR267YXV	chip-seq	Landscape
ENCFF177OIN	neutrophil	H3K27ac	ENCSR267YXV	chip-seq	Landscape
ENCFF874HQL	neutrophil	H3K27ac	ENCSR267YXV	chip-seq	Landscape
ENCFF796DRE	neutrophil	H3K27ac	ENCSR267YXV	chip-seq	Landscape
ENCFF355TKV	neutrophil	H3K27ac	ENCSR267YXV	chip-seq	Landscape
ENCFF135DHL	neutrophil	H3K27ac	ENCSR267YXV	chip-seq	Landscape
ENCFF170LRD	neutrophil	Control	ENCSR557RDB	chip-seq	Landscape
ENCFF036GMX	neutrophil	Control	ENCSR557RDB	chip-seq	Landscape
ENCFF002AYK	OCI-LY1	H3K4me3	ENCSR422JNY	chip-seq	Landscape
ENCFF002BBL	OCI-LY1	H3K4me3	ENCSR422JNY	chip-seq	Landscape
ENCFF713VYR	OCI-LY1	H3K4me3	ENCSR422JNY	chip-seq	Landscape
ENCFF257VIO	OCI-LY1	H3K4me3	ENCSR422JNY	chip-seq	Landscape
ENCFF002AUX	OCI-LY1	H3K27ac	ENCSR597UDW	chip-seq	Landscape
ENCFF171NOW	OCI-LY1	H3K27ac	ENCSR597UDW	chip-seq	Landscape
ENCFF590TMQ	OCI-LY1	H3K27ac	ENCSR597UDW	chip-seq	Landscape
ENCFF606DIN	OCI-LY1	H3K27ac	ENCSR597UDW	chip-seq	Landscape
ENCFF002AVR	OCI-LY1	H3K4me1	ENCSR184QUS	chip-seq	Landscape
ENCFF131DMW	OCI-LY1	H3K4me1	ENCSR184QUS	chip-seq	Landscape
ENCFF002BBK	OCI-LY1	H3K27me3	ENCSR859JNA	chip-seq	Landscape
ENCFF637NPE	OCI-LY1	H3K27me3	ENCSR859JNA	chip-seq	Landscape
ENCFF002BBC	OCI-LY1	Control	ENCSR569IIN	chip-seq	Landscape
ENCFF002BBQ	OCI-LY1	Control	ENCSR569IIN	chip-seq	Landscape
ENCFF002BCB	OCI-LY3	H3K4me3	ENCSR548PZS	chip-seq	Landscape
ENCFF002AWC	OCI-LY3	H3K4me3	ENCSR548PZS	chip-seq	Landscape
ENCFF002AXU	OCI-LY3	H3K4me3	ENCSR548PZS	chip-seq	Landscape
ENCFF002AZG	OCI-LY3	H3K4me3	ENCSR548PZS	chip-seq	Landscape
ENCFF002AUD	OCI-LY3	H3K27me3	ENCSR867TPP	chip-seq	Landscape
ENCFF002BCC	OCI-LY3	H3K27me3	ENCSR867TPP	chip-seq	Landscape
ENCFF611MCK	OCI-LY3	H3K27me3	ENCSR867TPP	chip-seq	Landscape
ENCFF424BOE	OCI-LY3	H3K27me3	ENCSR867TPP	chip-seq	Landscape
ENCFF969JAR	OCI-LY3	H3K27me3	ENCSR867TPP	chip-seq	Landscape
ENCFF572GCB	OCI-LY3	H3K27me3	ENCSR867TPP	chip-seq	Landscape
ENCFF002AUE	OCI-LY3	H3K27ac	ENCSR857GMX	chip-seq	Landscape
ENCFF002BCD	OCI-LY3	H3K27ac	ENCSR857GMX	chip-seq	Landscape
ENCFF539JCY	OCI-LY3	H3K27ac	ENCSR857GMX	chip-seq	Landscape
ENCFF810ZTW	OCI-LY3	H3K27ac	ENCSR857GMX	chip-seq	Landscape
ENCFF145ANA	OCI-LY3	H3K27ac	ENCSR857GMX	chip-seq	Landscape
ENCFF466ICJ	OCI-LY3	H3K27ac	ENCSR857GMX	chip-seq	Landscape
ENCFF002ATF	OCI-LY3	H3K4me1	ENCSR581LZU	chip-seq	Landscape
ENCFF002BBZ	OCI-LY3	H3K4me1	ENCSR581LZU	chip-seq	Landscape
ENCFF126AUQ	OCI-LY3	H3K4me1	ENCSR581LZU	chip-seq	Landscape
ENCFF301KQK	OCI-LY3	H3K4me1	ENCSR581LZU	chip-seq	Landscape
ENCFF303JHK	OCI-LY3	H3K4me1	ENCSR581LZU	chip-seq	Landscape
ENCFF326EDN	OCI-LY3	H3K4me1	ENCSR581LZU	chip-seq	Landscape
ENCFF093MCZ	OCI-LY3	Control	ENCSR361GKY	chip-seq	Landscape
ENCFF228EQX	OCI-LY3	Control	ENCSR361GKY	chip-seq	Landscape
ENCFF002AYP	OCI-LY7	H3K27me3	ENCSR752KQT	chip-seq	Landscape
ENCFF002BBH	OCI-LY7	H3K27me3	ENCSR752KQT	chip-seq	Landscape
ENCFF002ATK	OCI-LY7	H3K27ac	ENCSR447ZGY	chip-seq	Landscape
ENCFF002BBG	OCI-LY7	H3K27ac	ENCSR447ZGY	chip-seq	Landscape
ENCFF524KGJ	OCI-LY7	H3K27ac	ENCSR447ZGY	chip-seq	Landscape
ENCFF773UBZ	OCI-LY7	H3K27ac	ENCSR447ZGY	chip-seq	Landscape
ENCFF822DBR	OCI-LY7	H3K27ac	ENCSR447ZGY	chip-seq	Landscape
ENCFF558WXW	OCI-LY7	H3K27ac	ENCSR447ZGY	chip-seq	Landscape
ENCFF094GON	OCI-LY7	H3K27ac	ENCSR447ZGY	chip-seq	Landscape
ENCFF004YXE	OCI-LY7	H3K27ac	ENCSR447ZGY	chip-seq	Landscape
ENCFF002ATJ	OCI-LY7	H3K4me1	ENCSR060WGK	chip-seq	Landscape
ENCFF002AXO	OCI-LY7	H3K4me1	ENCSR060WGK	chip-seq	Landscape
ENCFF002ATI	OCI-LY7	H3K4me3	ENCSR005SXO	chip-seq	Landscape
ENCFF002BBI	OCI-LY7	H3K4me3	ENCSR005SXO	chip-seq	Landscape
ENCFF002AVJ	OCI-LY7	Control	ENCSR063AUO	chip-seq	Landscape
ENCFF002AYG	OCI-LY7	Control	ENCSR063AUO	chip-seq	Landscape
ENCFF000CUZ	osteoblast	Control	ENCSR000APU	chip-seq	Landscape
ENCFF000CVB	osteoblast	Control	ENCSR000APU	chip-seq	Landscape
ENCFF000CTU	osteoblast	H3K4me3	ENCSR000ATH	chip-seq	Landscape
ENCFF000CTV	osteoblast	H3K4me3	ENCSR000ATH	chip-seq	Landscape
ENCFF000CTW	osteoblast	H3K4me3	ENCSR000ATH	chip-seq	Landscape
ENCFF769IGM	osteoblast	H3K4me3	ENCSR000ATH	chip-seq	Landscape
ENCFF671ROB	osteoblast	H3K4me3	ENCSR000ATH	chip-seq	Landscape
ENCFF000CUA	osteoblast	H3K27me3	ENCSR000AQS	chip-seq	Landscape
ENCFF000CUF	osteoblast	H3K27me3	ENCSR000AQS	chip-seq	Landscape
ENCFF000CVS	osteoblast	H3K27ac	ENCSR000APH	chip-seq	Landscape
ENCFF000CVU	osteoblast	H3K27ac	ENCSR000APH	chip-seq	Landscape
ENCFF000CWD	osteoblast	H3K4me1	ENCSR000APJ	chip-seq	Landscape
ENCFF000CWF	osteoblast	H3K4me1	ENCSR000APJ	chip-seq	Landscape
ENCFF000VJK	Panc1	Control	ENCSR000EXM	chip-seq	Landscape
ENCFF000VIV	Panc1	H3K4me3	ENCSR000EXI	chip-seq	Landscape
ENCFF000VIW	Panc1	H3K4me3	ENCSR000EXI	chip-seq	Landscape
ENCFF000VIX	Panc1	H3K4me3	ENCSR000EXI	chip-seq	Landscape
ENCFF000VIY	Panc1	H3K4me3	ENCSR000EXI	chip-seq	Landscape
ENCFF002AAI	Panc1	H3K27me3	ENCSR000FCO	chip-seq	Landscape
ENCFF002AAJ	Panc1	H3K27me3	ENCSR000FCO	chip-seq	Landscape
ENCFF000VIP	Panc1	H3K4me1	ENCSR000EXJ	chip-seq	Landscape
ENCFF000VIR	Panc1	H3K4me1	ENCSR000EXJ	chip-seq	Landscape
ENCFF001HWJ	Panc1	Control	ENCSR000DXC	chip-seq	Landscape
ENCFF001GBV	Panc1	H3K4me3	ENCSR000DXB	chip-seq	Landscape
ENCFF001GBW	Panc1	H3K4me3	ENCSR000DXB	chip-seq	Landscape
ENCFF000VJD	Panc1	H3K27ac	ENCSR000EXK	chip-seq	Landscape
ENCFF000VJH	Panc1	H3K27ac	ENCSR000EXK	chip-seq	Landscape
ENCFF827WPA	pancreas	Control	ENCSR503BIB	chip-seq	Landscape
ENCFF400TEM	pancreas	H3K4me3	ENCSR747VED	chip-seq	Landscape
ENCFF174XJR	pancreas	Control	ENCSR480NNC	chip-seq	Landscape
ENCFF546HNU	pancreas	H3K27ac	ENCSR612BWE	chip-seq	Landscape
ENCFF832FDW	pancreas	H3K27me3	ENCSR186QKH	chip-seq	Landscape
ENCFF577ZCY	pancreas	H3K27me3	ENCSR486NDF	chip-seq	Landscape
ENCFF467EOP	pancreas	H3K27me3	ENCSR486NDF	chip-seq	Landscape
ENCFF724CZI	pancreas	H3K4me1	ENCSR449PYI	chip-seq	Landscape
ENCFF207SIN	pancreas	H3K4me3	ENCSR315LPR	chip-seq	Landscape
ENCFF996ECL	pancreas	H3K27ac	ENCSR402HFW	chip-seq	Landscape
ENCFF153DQG	pancreas	H3K4me1	ENCSR984UHU	chip-seq	Landscape
ENCFF183TQF	Peyer's patch	Control	ENCSR124GAS	chip-seq	Landscape
ENCFF082JPG	Peyer's patch	H3K27ac	ENCSR837SGJ	chip-seq	Landscape
ENCFF453DCW	Peyer's patch	H3K27ac	ENCSR837SGJ	chip-seq	Landscape
ENCFF093JIA	Peyer's patch	H3K4me1	ENCSR621BZD	chip-seq	Landscape
ENCFF499ROY	Peyer's patch	H3K4me1	ENCSR621BZD	chip-seq	Landscape
ENCFF462LWZ	Peyer's patch	H3K4me1	ENCSR621BZD	chip-seq	Landscape
ENCFF517WPC	Peyer's patch	H3K4me1	ENCSR621BZD	chip-seq	Landscape
ENCFF855FAQ	Peyer's patch	H3K4me1	ENCSR621BZD	chip-seq	Landscape
ENCFF996QBF	Peyer's patch	H3K4me1	ENCSR621BZD	chip-seq	Landscape
ENCFF153OYB	Peyer's patch	H3K4me3	ENCSR878KIY	chip-seq	Landscape
ENCFF846MLZ	Peyer's patch	H3K4me3	ENCSR878KIY	chip-seq	Landscape
ENCFF481VUI	Peyer's patch	H3K4me3	ENCSR878KIY	chip-seq	Landscape
ENCFF270WDO	Peyer's patch	H3K4me3	ENCSR878KIY	chip-seq	Landscape
ENCFF536KEU	Peyer's patch	H3K4me3	ENCSR878KIY	chip-seq	Landscape
ENCFF753JZK	Peyer's patch	H3K4me3	ENCSR878KIY	chip-seq	Landscape
ENCFF897ROS	Peyer's patch	H3K27me3	ENCSR982PLJ	chip-seq	Landscape
ENCFF641XDE	Peyer's patch	H3K27me3	ENCSR982PLJ	chip-seq	Landscape
ENCFF907YMF	placenta	H3K27ac	ENCSR498ZRC	chip-seq	Landscape
ENCFF493XWO	placenta	H3K27ac	ENCSR498ZRC	chip-seq	Landscape
ENCFF685EJH	placenta	H3K4me1	ENCSR977TKR	chip-seq	Landscape
ENCFF866PME	placenta	H3K4me1	ENCSR977TKR	chip-seq	Landscape
ENCFF479AHA	placenta	Control	ENCSR278VUZ	chip-seq	Landscape
ENCFF917YGC	placenta	H3K27me3	ENCSR839ICQ	chip-seq	Landscape
ENCFF347NPA	placenta	H3K27me3	ENCSR839ICQ	chip-seq	Landscape
ENCFF816FON	placenta	H3K4me3	ENCSR419BDT	chip-seq	Landscape
ENCFF822FZN	placenta	H3K4me3	ENCSR419BDT	chip-seq	Landscape
ENCFF002ABM	SK-N-SH	Control	ENCSR000FDA	chip-seq	Landscape
ENCFF001GFW	SK-N-SH	H3K4me3	ENCSR000DXR	chip-seq	Landscape
ENCFF001GFX	SK-N-SH	H3K4me3	ENCSR000DXR	chip-seq	Landscape
ENCFF002ABF	SK-N-SH	H3K4me1	ENCSR000FCR	chip-seq	Landscape
ENCFF002ABG	SK-N-SH	H3K4me1	ENCSR000FCR	chip-seq	Landscape
ENCFF002ABL	SK-N-SH	H3K27ac	ENCSR000FCU	chip-seq	Landscape
ENCFF002ABN	SK-N-SH	H3K27ac	ENCSR000FCU	chip-seq	Landscape
ENCFF001GFA	SK-N-SH	H3K27me3	ENCSR000DXP	chip-seq	Landscape
ENCFF001GFF	SK-N-SH	H3K27me3	ENCSR000DXP	chip-seq	Landscape
ENCFF002ABH	SK-N-SH	H3K4me3	ENCSR000FCS	chip-seq	Landscape
ENCFF002ABK	SK-N-SH	H3K4me3	ENCSR000FCS	chip-seq	Landscape
ENCFF930ROB	SK-N-SH	H3K4me3	ENCSR975GZA	chip-seq	Landscape
ENCFF625BKT	SK-N-SH	H3K4me3	ENCSR975GZA	chip-seq	Landscape
ENCFF222MZG	SK-N-SH	H3K4me3	ENCSR975GZA	chip-seq	Landscape
ENCFF537EVL	SK-N-SH	H3K4me3	ENCSR975GZA	chip-seq	Landscape
ENCFF694EZB	SK-N-SH	H3K4me3	ENCSR975GZA	chip-seq	Landscape
ENCFF768AIX	SK-N-SH	H3K4me3	ENCSR975GZA	chip-seq	Landscape
ENCFF208HOC	SK-N-SH	H3K4me1	ENCSR661BMA	chip-seq	Landscape
ENCFF718HUE	SK-N-SH	H3K4me1	ENCSR661BMA	chip-seq	Landscape
ENCFF436WIU	SK-N-SH	H3K4me1	ENCSR661BMA	chip-seq	Landscape
ENCFF738EYC	SK-N-SH	H3K4me1	ENCSR661BMA	chip-seq	Landscape
ENCFF769AME	SK-N-SH	H3K4me1	ENCSR661BMA	chip-seq	Landscape
ENCFF470EQW	SK-N-SH	H3K4me1	ENCSR661BMA	chip-seq	Landscape
ENCFF005JXT	SK-N-SH	H3K4me1	ENCSR661BMA	chip-seq	Landscape
ENCFF706FJF	SK-N-SH	H3K27ac	ENCSR564IGJ	chip-seq	Landscape
ENCFF850YMD	SK-N-SH	H3K27ac	ENCSR564IGJ	chip-seq	Landscape
ENCFF254NPS	SK-N-SH	H3K27ac	ENCSR564IGJ	chip-seq	Landscape
ENCFF168JIX	SK-N-SH	H3K27ac	ENCSR564IGJ	chip-seq	Landscape
ENCFF385BZZ	SK-N-SH	H3K27ac	ENCSR564IGJ	chip-seq	Landscape
ENCFF521UZO	SK-N-SH	H3K27ac	ENCSR564IGJ	chip-seq	Landscape
ENCFF968XEI	SK-N-SH	H3K27me3	ENCSR914QOK	chip-seq	Landscape
ENCFF029XGT	SK-N-SH	H3K27me3	ENCSR914QOK	chip-seq	Landscape
ENCFF557DAH	SK-N-SH	H3K27me3	ENCSR914QOK	chip-seq	Landscape
ENCFF267LSQ	SK-N-SH	Control	ENCSR185OHN	chip-seq	Landscape
ENCFF832PXL	SK-N-SH	Control	ENCSR185OHN	chip-seq	Landscape
ENCFF458ASE	SK-N-SH	Control	ENCSR185OHN	chip-seq	Landscape
ENCFF072EIX	SK-N-SH	Control	ENCSR185OHN	chip-seq	Landscape
ENCFF269SMY	SK-N-SH	Control	ENCSR185OHN	chip-seq	Landscape
ENCFF625FBR	SK-N-SH	Control	ENCSR185OHN	chip-seq	Landscape
ENCFF001HYC	SK-N-SH	Control	ENCSR000DXN	chip-seq	Landscape
ENCFF451NBT	spleen	H3K27ac	ENCSR726HTS	chip-seq	Landscape
ENCFF234GKO	spleen	H3K27ac	ENCSR726HTS	chip-seq	Landscape
ENCFF354IUU	spleen	H3K4me1	ENCSR659RJP	chip-seq	Landscape
ENCFF684TPG	spleen	H3K4me1	ENCSR659RJP	chip-seq	Landscape
ENCFF290VNH	spleen	H3K4me3	ENCSR432KIH	chip-seq	Landscape
ENCFF473FYQ	spleen	H3K4me3	ENCSR197QDK	chip-seq	Landscape
ENCFF156PMC	spleen	H3K4me3	ENCSR197QDK	chip-seq	Landscape
ENCFF761RNN	spleen	H3K4me3	ENCSR197QDK	chip-seq	Landscape
ENCFF026MFR	spleen	H3K4me3	ENCSR197QDK	chip-seq	Landscape
ENCFF686AJL	spleen	H3K4me3	ENCSR197QDK	chip-seq	Landscape
ENCFF333RSU	spleen	H3K4me3	ENCSR197QDK	chip-seq	Landscape
ENCFF131OEZ	spleen	Control	ENCSR189UPU	chip-seq	Landscape
ENCFF281HIS	spleen	H3K27me3	ENCSR161FEJ	chip-seq	Landscape
ENCFF614UNC	spleen	H3K27me3	ENCSR161FEJ	chip-seq	Landscape
ENCFF342YDS	spleen	H3K27me3	ENCSR608FDQ	chip-seq	Landscape
ENCFF063UMS	spleen	H3K27ac	ENCSR170MAJ	chip-seq	Landscape
ENCFF790UMC	spleen	H3K27me3	ENCSR408ONP	chip-seq	Landscape
ENCFF468VIY	spleen	H3K4me3	ENCSR448FZC	chip-seq	Landscape
ENCFF916HOD	spleen	Control	ENCSR239LAP	chip-seq	Landscape
ENCFF858WTP	spleen	Control	ENCSR563OLJ	chip-seq	Landscape
ENCFF024MIO	spleen	H3K27ac	ENCSR235ZBF	chip-seq	Landscape
ENCFF708GNB	spleen	H3K4me1	ENCSR490YCL	chip-seq	Landscape
ENCFF313BQZ	spleen	H3K4me1	ENCSR115TSA	chip-seq	Landscape
ENCFF772AWQ	spleen	H3K27ac	ENCSR086XCT	chip-seq	Landscape
ENCFF182DKW	spleen	Control	ENCSR652ZLE	chip-seq	Landscape
ENCFF131ZGO	stomach	H3K4me3	ENCSR202RXT	chip-seq	Landscape
ENCFF005ELJ	stomach	H3K4me3	ENCSR202RXT	chip-seq	Landscape
ENCFF290VLP	stomach	Control	ENCSR927MXE	chip-seq	Landscape
ENCFF697DBC	stomach	H3K4me3	ENCSR489ZLL	chip-seq	Landscape
ENCFF033EFF	stomach	H3K4me3	ENCSR489ZLL	chip-seq	Landscape
ENCFF992XVC	stomach	H3K4me3	ENCSR489ZLL	chip-seq	Landscape
ENCFF642DZU	stomach	H3K4me3	ENCSR489ZLL	chip-seq	Landscape
ENCFF572ZIY	stomach	Control	ENCSR854GEV	chip-seq	Landscape
ENCFF297CEL	stomach	H3K27me3	ENCSR357ROS	chip-seq	Landscape
ENCFF127WEL	stomach	H3K27me3	ENCSR357ROS	chip-seq	Landscape
ENCFF233VYG	stomach	H3K27me3	ENCSR357ROS	chip-seq	Landscape
ENCFF390PQU	stomach	H3K27me3	ENCSR357ROS	chip-seq	Landscape
ENCFF275FTE	stomach	H3K27me3	ENCSR357ROS	chip-seq	Landscape
ENCFF468GVC	stomach	H3K27me3	ENCSR357ROS	chip-seq	Landscape
ENCFF604RQR	stomach	H3K27me3	ENCSR357ROS	chip-seq	Landscape
ENCFF886CTF	stomach	H3K27me3	ENCSR357ROS	chip-seq	Landscape
ENCFF854WWM	stomach	H3K27me3	ENCSR357ROS	chip-seq	Landscape
ENCFF258NZF	stomach	H3K27me3	ENCSR357ROS	chip-seq	Landscape
ENCFF332CUC	stomach	Control	ENCSR539HNK	chip-seq	Landscape
ENCFF628GCG	stomach	H3K27ac	ENCSR133NBJ	chip-seq	Landscape
ENCFF964NOS	stomach	H3K27ac	ENCSR133NBJ	chip-seq	Landscape
ENCFF721ABO	stomach	H3K4me1	ENCSR903QBX	chip-seq	Landscape
ENCFF148DTG	stomach	H3K4me1	ENCSR903QBX	chip-seq	Landscape
ENCFF681NWK	stomach	H3K4me1	ENCSR903QBX	chip-seq	Landscape
ENCFF540OQG	stomach	H3K4me1	ENCSR903QBX	chip-seq	Landscape
ENCFF618CVX	stomach	H3K27me3	ENCSR354IST	chip-seq	Landscape
ENCFF660UKB	stomach	H3K27me3	ENCSR354IST	chip-seq	Landscape
ENCFF287IUD	stomach	H3K4me3	ENCSR129NCV	chip-seq	Landscape
ENCFF358COO	stomach	H3K27ac	ENCSR743DDX	chip-seq	Landscape
ENCFF061QOM	stomach	H3K27ac	ENCSR743DDX	chip-seq	Landscape
ENCFF750VHM	stomach	H3K4me1	ENCSR098YIU	chip-seq	Landscape
ENCFF825RVL	stomach	H3K4me1	ENCSR098YIU	chip-seq	Landscape
ENCFF341PPF	stomach	H3K4me1	ENCSR257BCD	chip-seq	Landscape
ENCFF282DOJ	stomach	H3K27ac	ENCSR582UTE	chip-seq	Landscape
ENCFF666EGF	stomach	H3K27ac	ENCSR437QMD	chip-seq	Landscape
ENCFF669MHN	stomach	H3K27ac	ENCSR437QMD	chip-seq	Landscape
ENCFF260GCX	stomach	H3K4me1	ENCSR245QTD	chip-seq	Landscape
ENCFF549JDN	stomach	H3K27me3	ENCSR527BFF	chip-seq	Landscape
ENCFF482RON	stomach	Control	ENCSR975PED	chip-seq	Landscape
ENCFF217LWR	stomach	Control	ENCSR628GIZ	chip-seq	Landscape
ENCFF271RIT	stomach	H3K27ac	ENCSR001SHB	chip-seq	Landscape
ENCFF002AUS	SU-DHL-6	H3K27ac	ENCSR307DQT	chip-seq	Landscape
ENCFF002AYA	SU-DHL-6	H3K27ac	ENCSR307DQT	chip-seq	Landscape
ENCFF893WQJ	SU-DHL-6	H3K27ac	ENCSR307DQT	chip-seq	Landscape
ENCFF575WVR	SU-DHL-6	H3K27ac	ENCSR307DQT	chip-seq	Landscape
ENCFF631IKT	SU-DHL-6	H3K27ac	ENCSR307DQT	chip-seq	Landscape
ENCFF002AUF	SU-DHL-6	H3K27me3	ENCSR511OIE	chip-seq	Landscape
ENCFF002AWF	SU-DHL-6	H3K27me3	ENCSR511OIE	chip-seq	Landscape
ENCFF002BAO	SU-DHL-6	H3K27me3	ENCSR511OIE	chip-seq	Landscape
ENCFF002BAQ	SU-DHL-6	H3K27me3	ENCSR511OIE	chip-seq	Landscape
ENCFF002AVH	SU-DHL-6	Control	ENCSR179YLS	chip-seq	Landscape
ENCFF355DMM	SU-DHL-6	Control	ENCSR179YLS	chip-seq	Landscape
ENCFF002AUU	SU-DHL-6	H3K4me3	ENCSR494LJG	chip-seq	Landscape
ENCFF002BBF	SU-DHL-6	H3K4me3	ENCSR494LJG	chip-seq	Landscape
ENCFF074KIQ	SU-DHL-6	H3K4me3	ENCSR494LJG	chip-seq	Landscape
ENCFF480CWX	SU-DHL-6	H3K4me3	ENCSR494LJG	chip-seq	Landscape
ENCFF602PKX	T-cell	H3K27ac	ENCSR222QLW	chip-seq	Landscape
ENCFF011CJP	T-cell	H3K27ac	ENCSR222QLW	chip-seq	Landscape
ENCFF687JRX	T-cell	H3K27me3	ENCSR920EOT	chip-seq	Landscape
ENCFF503UGV	T-cell	H3K27me3	ENCSR920EOT	chip-seq	Landscape
ENCFF968VGT	T-cell	H3K4me1	ENCSR218OEZ	chip-seq	Landscape
ENCFF859OYN	T-cell	H3K4me1	ENCSR218OEZ	chip-seq	Landscape
ENCFF788HJJ	T-cell	H3K4me1	ENCSR218OEZ	chip-seq	Landscape
ENCFF218DNG	T-cell	H3K4me1	ENCSR218OEZ	chip-seq	Landscape
ENCFF953ZAR	T-cell	Control	ENCSR930RIA	chip-seq	Landscape
ENCFF550WEX	T-cell	H3K4me3	ENCSR395YXN	chip-seq	Landscape
ENCFF314USP	T-cell	H3K4me3	ENCSR395YXN	chip-seq	Landscape
ENCFF116PQT	thymus	Control	ENCSR064RLF	chip-seq	Landscape
ENCFF427ZIM	thymus	H3K27ac	ENCSR776KLS	chip-seq	Landscape
ENCFF445EHN	thymus	H3K27ac	ENCSR776KLS	chip-seq	Landscape
ENCFF307HMC	thymus	H3K4me1	ENCSR479YCJ	chip-seq	Landscape
ENCFF701XBB	thymus	H3K4me1	ENCSR479YCJ	chip-seq	Landscape
ENCFF376WWX	thymus	H3K27me3	ENCSR381XDC	chip-seq	Landscape
ENCFF412VXC	thymus	H3K27me3	ENCSR381XDC	chip-seq	Landscape
ENCFF145OZK	thymus	H3K27me3	ENCSR381XDC	chip-seq	Landscape
ENCFF592DZZ	thymus	H3K27me3	ENCSR381XDC	chip-seq	Landscape
ENCFF217IHA	thymus	H3K27me3	ENCSR381XDC	chip-seq	Landscape
ENCFF099PUJ	thymus	H3K4me3	ENCSR738LBP	chip-seq	Landscape
ENCFF473VRR	thymus	H3K4me3	ENCSR738LBP	chip-seq	Landscape
ENCFF286CAD	thymus	H3K27me3	ENCSR952EID	chip-seq	Landscape
ENCFF043CYN	thymus	Control	ENCSR687ZYY	chip-seq	Landscape
ENCFF688GXX	thymus	H3K4me3	ENCSR308ZMD	chip-seq	Landscape
ENCFF163AIL	thymus	H3K4me3	ENCSR308ZMD	chip-seq	Landscape
ENCFF799IYC	thymus	H3K27ac	ENCSR303IKJ	chip-seq	Landscape
ENCFF946GFE	thymus	H3K4me1	ENCSR762ZLM	chip-seq	Landscape
ENCFF095LCX	vagina	H3K27ac	ENCSR718BTD	chip-seq	Landscape
ENCFF178BTN	vagina	H3K27ac	ENCSR718BTD	chip-seq	Landscape
ENCFF340HVH	vagina	H3K27ac	ENCSR718BTD	chip-seq	Landscape
ENCFF618JJH	vagina	H3K27ac	ENCSR718BTD	chip-seq	Landscape
ENCFF046RIH	vagina	Control	ENCSR620XWM	chip-seq	Landscape
ENCFF608IWH	vagina	H3K4me3	ENCSR258UUX	chip-seq	Landscape
ENCFF050CNX	vagina	H3K4me3	ENCSR258UUX	chip-seq	Landscape
ENCFF073GFX	vagina	H3K4me3	ENCSR258UUX	chip-seq	Landscape
ENCFF984ZCU	vagina	H3K4me3	ENCSR258UUX	chip-seq	Landscape
