# Supplementary material for: Machine learning uncovers cell identity regulator by histone code
Source: Nat Commun. 2020 Jun 1;11:2696. doi: 10.1038/s41467-020-16539-4 (PMC7264183; doi:10.1038/s41467-020-16539-4)
Supplement: Supplementary file 7 — Supplementary Data 4 [file 41467_2020_16539_MOESM7_ESM.xlsx]

## Sheet: CRISPR gRNA, Lentiviral Vector
Gene	name	Guide sequence
NR2F2	g1	GCTACACGTGCCGCGCCAAC
	g2	GACCACCCGGTCGGCGGACA
MECOM	g1	TGGTACTAACCGTGGATATC
	g2	TGTGGGTGAAACAAGAATCC
GATA3	g1	GTACTGCGCCGCGTCCATGT
	g2	TACGTGCCCGAGTACAGCTC
TGM2	g1	GGCTGCCAGCGCGTCAAGTA
	g2	AGTCACGGCCGGCGTTCTTC
EGFL7	g1	CACACGCTGCACGAACGACT
	g2	CCTCGCTACGCGTGCTGCCC
PTGER4	g1	CCGAAGATGAACATCACCGC
	g2	CGAGCTACCGAGACCCATGT
PEAR1	g1	CTTCACCACCTGACGGTACA
	g2	AGCTCGTGTGATCCCAAGAG
ITGA5	g1	GGGGCAACAGTTCGAGCCCA
	g2	GGAGCCACTGAGCGACCCCG
EFEMP1	g1	GACATAGACGAGTGCACTGC
	g2	CCCGTAAATTGATGCACACT
PLXND1	g1	GCTAAGGGGTGCGCCGCCCG
	g2	TGCACAGTCCTACGCGTACC
TCF4	g1	AATGCATCACCAACAGCGAA
	g2	ACTGCTACTCGAGCTTCTCC
FOXP1	g1	CTGCTGAAAAGCCAACTGCT
	g2	TGCTGGGGAGTGATAACTTG
SMAD3	g1	AGCAGGCGCTTCACGATCGG
	g2	TGCTGCCACTTGGAGTCTCG
HOXB3	g1	CACCTACTACGACAACGCCG
	g2	GGCGACGCAGCTTTAAACAG
NFIB	g1	AACCTTGAACTTTCCCAGCG
	g2	TTATCCAATCCCGACCAGAA
GATA6	g1	GGCGTGGAGATCAATAAGGG
	g2	CGGGTATGGTAGGAGATCGA
GATA2	g1	AAGACGTCCACCTCGTCTGG
	g2	TCGGGCTGCACTACCCCCCG
RUNX1	g1	GAGCGGCGACCGCAGCATGG
	g2	GCGCCAGTGCGTAGGCAGCA
NR2C1	g1	TTCATTCTGACAAATCACGA
	g2	AGTATTGACAGCGGTTTCGG
SATB1	g1	AACAATGTGAGTGATCCGAA
	g2	GCATCTGTCACGTAAGACAG
IKZF5	g1	AAATCTTTCACGAAGTCCAA
	g2	GTAACTTGTCCCATCATCGA
HAUS1	g1	CAGTGCTAGAGAGATTGGCG
	g2	GTCCTTAGTAGCACTATCAG
P4HA2	g1	CTATCTCGTCCTCATCAGTG
	g2	CCCCTTCATTGTAGGCCGAG
TMEM14C	g1	ATCATTGGCTATGTAAAAGC
	g2	AGGGACGGCACGCTGCCTAG

## Sheet: T7 Endonuclease I Assay
Gene	name	sequence
NR2F2	NR2F2-1F	AACCAACCTCAACCAACCAG
	NR2F2-1R	TAGCCAAACGTACCCAGGAC
	NR2F2-2F	GACCACCCGGTCGGCGGACA
	NR2F2-2R	CCTTTCAAGGAGCAGACTGG
MECOM	MECOM-1F	CAGGATATATGTGACGCAGCTA
	MECOM-1R	CATTGAAAAGCCAGGGAAAC
	MECOM-2F	GCGCTTCCCAGAAACCTAC
	MECOM-2R	AGCAACCACCACACACAAAA
GATA3	GATA3-1F	CTTTGCTCACCTTTGCTTCC
	GATA3-1R	TGCTGCGACTCTTTCAAAAC
	GATA3-2F	CTTCTCCAAGACGTCCATCC
	GATA3-2R	TTCCTATCCCAGCTCATTGG
TGM2	TGM2-1F	TTTCACCCCCTGCTGTACTC
	TGM2-1R	GGGAGGGGGTTTTTAACTCA
	TGM2-2F	CTCCTGCTCCAGATTTCCAG
	TGM2-2R	AGCTGTCTCCCCAGTGCTTA
EGFL7	EGFL7-1F	GGGAGACTTAGGGGTCATGC
	EGFL7-1R	CCCTGACATGCTGATGTGTG
	EGFL7-2F	CCCCACAGTAGGAGACCAGA
	EGFL7-2R	TCACCTGACTGGCAAGTGTC
PTGER4	PTGER4-1F	GGCAATGGAGTGAGTTGGAT
	PTGER4-1R	AGGTAGCGCTCGACACTCAT
	PTGER4-2F	GTGCGAGTACAGCACCTTCA
	PTGER4-2R	GAGGTGGATGCGAGAAAAAG
PEAR1	PEAR1-1F	TCGTAGTGCACTGCAACCTC
	PEAR1-1R	ACAGAGGCAGACCCAGACAC
	PEAR1-2F	CAGGTACACCCTCCCTACCA
	PEAR1-2R	ACAGGAAACAAGCCCACAAC
ITGA5	ITGA5-1F	CAGCGAGTCATGGAGTCTCA
	ITGA5-1R	TGGGTCATCCAGGAAAGAAG
	ITGA5-2F	CAGCGAGTCATGGAGTCTCA
	ITGA5-2R	TGGGTCATCCAGGAAAGAAG
EFEMP1	EFEMP1-1F	AGGGATGAGGATGGTGTGAG
	EFEMP1-1R	CCCAAATTTCTGCTCTTGCT
	EFEMP1-2F	AGGGATGAGGATGGTGTGAG
	EFEMP1-2R	CCCAAATTTCTGCTCTTGCT
PLXND1	PLXND1-1F	GAGGGCGGAAAAGAGAAAAC
	PLXND1-1R	ACAGCTGATAGAGGCGGTTG
	PLXND1-2F	CCAAGCTCTTCACCTTCGAC
	PLXND1-2R	TACCTGGATGTTGAGCTTGC
TCF4	TCF4-1F	CCCAACCCAACAACAAGTCT
	TCF4-1R	TTTCCACTGGGGTGAGATTC
	TCF4-2F	CTTTTCGAACAGTGCCCATT
	TCF4-2R	ACATGGCAAAACCCTGTCTC
FOXP1	FOXP1-2F	GGAGGGAGGCAACTTGTTCT
	FOXP1-2R	CAAGAGACAACCCACCACCT
	FOXP1-3F	TGTCCTTTTTGTGTGCTTGC
	FOXP1-3R	CCCACGCTGCTTTACTCTTC
SMAD3	SMAD3-1F	GGAAACCCAAACTTCTGCTG
	SMAD3-1R	TCCCTCTCTCTCCCTCTTCC
	SMAD3-2F	GGATCTGCGCATCAAAGCTA
	SMAD3-2R	TTCTCGCACCATTTCTCCTC
HOXB3	HOXB3-1F	TCTCAGCATCTGCTTTGGAG
	HOXB3-1R	GTTGAGCTCCTTGCTCTTGG
	HOXB3-2F	AGCTTGCTAAAGGGGGAGAG
	HOXB3-2R	TGCGTGGAAGGAAGCTTAAA
NFIB	NFIB-1F	TTTTGCAACGAAAGAAAGCA
	NFIB-1R	GTTGTTGTTGGGGTGTAGGG
	NFIB-2F	GCATGAGAAGCGAATGTCAA
	NFIB-2R	CCAAGCCTATCCAGGTACGA
GATA6	GATA6-1F	CCGACACGCACAGCTACTTA
	GATA6-1R	AGGAGGAGGACGAGGAAGAG
	GATA6-2F	CCGACACGCACAGCTACTTA
	GATA6-2R	AGGAGGAGGACGAGGAAGAG
GATA2	GATA2-F1	TCCTTTCGTTTTGAGCCTTG
	GATA2-R1	TTTTCAGCAGCTCGATTCCT
	GATA2-F2	GGAGGCCCACTCTCTGTGTA
	GATA2-R2	CCTCTCCCAAGTCACAGCTC
RUNX1	RUNX1-F1	AGCTGTTTGCAGGGTCCTAA
	RUNX1-R1	CCGGGCTGGGTTATAACTTT
	RUNX1-F2	AGCTGTTTGCAGGGTCCTAA
	RUNX1-R2	CCGGGCTGGGTTATAACTTT
NR2C1	NR2C1-F1	TAGCGTGAGCTTCCCTCATT
	NR2C1-R1	TGCAGACAGATCAGGAGTGG
	NR2C1-F2	ATAAAACTGGTCGGGTGTGG
	NR2C1-R2	CAAATACGTGCTTTTTACACAGG
SATB1	SATB1-F1	TAAGCCCATTTTTCCCCACT
	SATB1-R1	ACAGGGCTTTCAGCTTTTCA
	SATB1-F2	ATGGTTTTATGGGCTGCAAA
	SATB1-R2	GGTCGACCAGAGAGAAATGC
IKZF5	IKZF5-F1	AGGCAGGCACTGTGTTTTCT
	IKZF5-R1	CCAGATTTCCTGATGGCCTA
	IKZF5-F2	TCCAATGAATGGACAAGCAA
	IKZF5-R2	TCATCAGGGCAGGGAACTAC
HAUS1	HAUS1-F1	TTGCAGTGAGCTGAGATCGT
	HAUS1-R1	CTCACTGGCAAAGACATGAAG
	HAUS1-F2	ACTTGTAGCTCCTCTTTACTGTGTTA
	HAUS1-R2	CATGCAAATGTGAGGGCATA
P4HA2	P4HA2-F1	TCTCCCGTGCTCTTCTCAGT
	P4HA2-R1	CACAAACTGGTGAGCCAAGA
	P4HA2-F2	TGAGGCTAAGAGGTGGCTGT
	P4HA2-R2	AGTTCCTCTGCCACTCTCCA
TMEM14C	TMEM14C-F1	GGCTTTGCTGAGTTGTGTGA
	TMEM14C-R1	TCCTCCTACTTGAGCCCAGA
	TMEM14C-F2	GTCAGTGGCTGTGCTTGTGT
	TMEM14C-R2	CAAACCAGGGTCTTTTGGAA
