# Supplementary material for: Machine learning uncovers cell identity regulator by histone code
Source: Nat Commun. 2020 Jun 1;11:2696. doi: 10.1038/s41467-020-16539-4 (PMC7264183; doi:10.1038/s41467-020-16539-4)
Supplement: Supplementary file 9 — Source Data [file 41467_2020_16539_MOESM9_ESM.xlsx]

## Sheet: Fig 3
Fig 3
sample name	rep1(%)	rep2(%)	rep3(%)		mean		Normalization		sample	rep1(%)	rep2(%)	rep3(%)		MEAN	SD
control	21	20.8	21.2		21				control	1	0.990476	1.00952		1	0.00952381
TCF4-g1	9.63	10.3	10.1		10.01			1	TCF4-g1	0.458571	0.490476	0.480952		0.476667	0.0163785
TCF4-g2	12.2	12.2	12.4		12.2667			3	TCF4-g2	0.580952	0.580952	0.590476		0.584127	0.00549857
FOXP1-g1	15.4	15.7	16.5		15.8667			4	FOXP1-g1	0.733333	0.747619	0.785714		0.755556	0.0270773
FOXP1-g2	15.7	15.2	14.9		15.2667			6	FOXP1-g2	0.747619	0.72381	0.709524		0.726984	0.019245
SMAD3-g1	14.4	14	14.5		14.3			7	SMAD3-g1	0.685714	0.666667	0.690476		0.680952	0.0125988
SMAD3-g2	9.07	8.92	8.76		8.91667			9	SMAD3-g2	0.431905	0.424762	0.417143		0.424603	0.00738223
HOXB3 g1	14.5	15.3	14.9		14.9			10	HOXB3 g1	0.690476	0.728571	0.709524		0.709524	0.0190476
HOXB3 g2	15.3	14.8	14.4		14.8333			12	HOXB3 g2	0.728571	0.704762	0.685714		0.706349	0.0214726
NFIB-g1	15	15.3	15.1		15.1333			13	NFIB-g1	0.714286	0.728571	0.719048		0.720635	0.00727393
NFIB-g2	10.1	10.3	10.3		10.2333			15	NFIB-g2	0.480952	0.490476	0.490476		0.487302	0.00549857
GATA6-g1	11.8	12.1	12.2		12.0333			16	GATA6-g1	0.561905	0.57619	0.580952		0.573016	0.0099127
GATA6-g2	12.8	13.3	12.9		13			18	GATA6-g2	0.609524	0.633333	0.614286		0.619048	0.0125988
NR2F2-g1	11.7	11.9	11.8		11.8			19	NR2F2-g1	0.557143	0.566667	0.561905		0.561905	0.0047619
NR2F2-g2	13.9	14.1	14		14			20	NR2F2-g2	0.661905	0.671429	0.666667		0.666667	0.0047619
Mecom-g1	11.5	11.3	11.6		11.4667			23	Mecom-g1	0.547619	0.538095	0.552381		0.546032	0.00727393
Mecom-g2	13.4	13.6	13.2		13.4			24	Mecom-g2	0.638095	0.647619	0.628571		0.638095	0.00952381
sample name	rep1(%)	rep2(%)	rep3(%)	rep4(%)	mean		Normalization		sample	rep1(%)	rep2(%)	rep3(%)	rep4(%)	MEAN	SD
control	17.2	16.7	16.7	17.2	16.95				control	1.01475	0.985251	0.985251	1.01475	0.995084	0.017031
GATA2-g1	10	10.3	10.7		10.3333				GATA2-g1	0.589971	0.60767	0.631268		0.609636	0.0207191
GATA2-g2	10.3	10.7	10.2		10.4				GATA2-g2	0.60767	0.631268	0.60177		0.613569	0.0156092
RUNX1-g1	9.57	9.84	10.2		9.87				RUNX1-g1	0.564602	0.580531	0.60177		0.582301	0.0186472
RUNX1-g2	10.1	10.7	9.77		10.19				RUNX1-g2	0.59587	0.631268	0.576401		0.60118	0.0278163
NR2C1-g1	17.9	16.4	17		17.1				NR2C1-g1	1.05605	0.967552	1.00295		1.00885	0.0445418
NR2C1-g2	17.4	17.5	16.6		17.1667				NR2C1-g2	1.02655	1.03245	0.979351		1.01278	0.0291026
IKZF5-g1	16	17.6	16.8		16.8				IKZF5-g1	0.943953	1.03835	0.99115		0.99115	0.0471976
IKZF5-g2	17.4	17.1	17.8		17.4333				IKZF5-g2	1.02655	1.00885	1.05015		1.02852	0.0207191

## Sheet: Fig S13
Fig S13
		rep1	rep2	rep3				mean		Normalization			rep1	rep2	rep3			MEAN	SD
Control	control	8658	8562	8620				8613.33			Control	control-1	1.00519	0.994044	1.00078			1	0.00561294
NR2C1	g1	9322	9427	9491				9413.33			NR2C1	g1	1.08228	1.09447	1.1019			1.09288	0.00990618
	g2	9620	9555	9385				9520				g2	1.11688	1.10933	1.08959			1.10527	0.0140883
STAB1	g1	9259	9054	9364				9225.67			STAB1	g1	1.07497	1.05117	1.08716			1.0711	0.0183049
	g2	9218	9197	9156				9190.33				g2	1.07021	1.06777	1.06301			1.06699	0.00366097
IKZF5	g1	9115	9074	9156				9115			IKZF5	g1	1.05825	1.05349	1.06301			1.05825	0.00476008
	g2	9177	9136	9115				9142.67				g2	1.06545	1.06069	1.05825			1.06146	0.00366097
HAUS1	g1	8736	8755	8600				8697			HAUS1	g1	1.01425	1.01645	0.998456			1.00972	0.00981505
	g2	8736	8794	8794				8774.67				g3	1.01425	1.02098	1.02098			1.01873	0.00388775
P4HA2	g1	8639	8794	8814				8749			P4HA2	g1	1.00298	1.02098	1.0233			1.01575	0.0111207
	g2	8658	8814	8716				8729.33				g3	1.00519	1.0233	1.01192			1.01347	0.00915446
TMEM14C	g1	7800	7765	7714				7759.67			TMEM14C	g1	0.905576	0.901513	0.895592			0.900894	0.005021
	g2	7731	7680	7579				7663.33				g2	0.897565	0.891644	0.879918			0.889709	0.00898128
		rep1	rep2	rep3	rep4	rep5		mean		Normalization			rep1	rep2	rep3	rep4	rep5	MEAN	SD
Control	control-1	10675	10650	10945				10592.3			Control	control-1	1.00781	1.00545	1.0333			1	0.0222132
	control-2	10364	10626	10294								control-2	0.978447	1.00318	0.971838
GATA2	g1	2368	2297	2283				2316			GATA2	g1	0.223559	0.216856	0.215534			0.218649	0.00430257
	g2	2288	2305	2292				2295				g2	0.216006	0.217611	0.216384			0.216667	0.000839118
RUNX1	g1	2355	2310	2368				2344.33			RUNX1	g1	0.222331	0.218083	0.223559			0.221324	0.00287338
	g2	2382	2337	2355				2358				g2	0.22488	0.220632	0.222331			0.222615	0.0021383
GATA3	g1	2461	2373	2433				2422.33			GATA3	g1	0.232339	0.224031	0.229695			0.228688	0.00424452
	g2	2419	2438	2424				2427				g2	0.228373	0.230167	0.228845			0.229129	0.000929813
TGM2	g1	2442	2405	2452				2433			TGM2	g1	0.230545	0.227052	0.231489			0.229695	0.00233744
	g2	2346	2355	1991				2230.67				g2	0.221482	0.222331	0.187967			0.210593	0.0195997
EGFL7	g1	1849	1728	2115				1897.33			EGFL7	g1	0.174561	0.163137	0.199673			0.179124	0.0186905
	g2	2529	2609	2544				2560.67				g2	0.238758	0.246311	0.240174			0.241748	0.00401466
PTER4	g1	5191	5268	5224				5227.67			PTER4	g1	0.490073	0.497342	0.493188			0.493535	0.00364706
	g2	5544	5462	5324				5443.33				g2	0.523399	0.515658	0.502629			0.513895	0.0104964
PEAR1	g1	3292	4453	4228				3991			PEAR1	g1	0.310792	0.4204	0.399158			0.376783	0.0581287
	g2	3305	2461	4997	4721			3871				g2	0.312019	0.232339	0.471758	0.445701		0.365454	0.113012
ITGA5	g1	4211	5393	5381	2788	5370		4628.6			ITGA5	g1	0.397553	0.509143	0.508011	0.26321	0.506972	0.436978	0.108285
	g2	5404	5451	5359				5404.67				g2	0.510182	0.514619	0.505934			0.510245	0.00434312
EFEMP1	g1	6703	6942	7033				6892.67			EFEMP1	g1	0.632818	0.655382	0.663973			0.650724	0.0160911
	g2	7284	7496	7349				7376.33				g2	0.687669	0.707684	0.693806			0.696386	0.0102538
PLXND1	g1	6080	6226	6054				6120			PLXND	g1	0.574002	0.587785	0.571547			0.577778	0.00875302
	g2	6107	6173	6107				6129				g2	0.576551	0.582782	0.576551			0.578628	0.00359744

## Sheet: Fig S12
Fig S12
		rep1	rep2	rep3			mean	SD
Control	control	1106	1098				1104.8	11.6919
		1121	1109	1090
GATA3	g1	1052	1008	932			997.333	60.7069
	g2	1182	1058	950			1063.33	116.092
TGM2	g1	974	968	804			915.333	96.4642
	g2	970	836	912			906	67.2012
EGFL7	g1	968	950	912			943.333	28.589
	g2	956	970	908			944.667	32.5167
PTGER4	g1	986	950	902			946	42.1426
	g2	1000	934	908			947.333	47.4271
PEAR1	g1	908	930	898			912	16.3707
	g2	930	943	948			940.333	9.29157
ITGA5	g1	907	925	970			934	32.45
	g2	867	875	889			877	11.1355
EFEMP1	g1	840	843	866			849.667	14.2244
	g2	830	835	867			844	20.0749
PLXND1	g1	1037	1029	1038			1034.67	4.93288
	g2	1041	1007	1019			1022.33	17.2434
		rep1	rep2	rep3			mean	SD
Control	control	1187	1127	1199			1173.5	29.201
		1151	1176	1201
GATA2	g1	848	885	963			898.667	58.7055
	g2	841	884	877			867.333	23.0723
RUNX1	g1	888	911	827			875.333	43.4089
	g2	847	806	823			825.333	20.5994
NR2C1	g1	1136	1199	1263			1199.33	63.5007
	g2	1188	1262	1062			1170.67	101.12
STAB1	g1	1192	1082	1198			1157.33	65.3095
	g2	1182	1137	1272			1197	68.7386
IKZF5	g1	1302	1222	1098			1207.33	102.788
	g2	1211	1117	1184			1170.67	48.3977
HAUS1	g1	1195	1096	1105			1132	54.7449
	g2	1147	1087	1287			1173.67	102.632
P4HA2	g1	1126	1143	1198			1155.67	37.6342
	g2	1276	1102	1187			1188.33	87.0077
TMEM14C	g1	1028	1229	1114			1123.67	100.848
	g2	1221	1173	1199			1197.67	24.0278

## Sheet: Fig S14A
		rep1	rep2	rep3	rep4	rep5	rep6			mean	SD
Control	control	62	53	62	68					61.25	6.18466
RUNX1	g1	30	36	38	34	41	37			36	3.74166
	g2	31	37	38	31					34.25	3.77492
GATA2	g1	37	35	25	29	33	31			31.6667	4.32049
	g2	39	42	33	27	39	32			35.3333	5.60952
GATA3	g1	35	38	37						36.6667	1.52753
	g2	38	29	25						30.6667	6.65833
TGM2	g1	28	29	27	27	28	41			30	5.44059
	g2	23	43	30						32	10.1489
EGFL7	g1	36	29	21						28.6667	7.50555
	g2	37	43	33	42					38.75	4.64579
PTER4	g1	41	60	57						52.6667	10.2144
	g2	49	33	64	40					46.5	13.3791
PEAR1	g1	47	44	44	49	49				46.6	2.50998
	g2	44	47	28	33					38	8.98146
ITGA5	g1	36	41	25	41					35.75	7.54431
	g2	23	37	33	39					33	7.11805
EFEMP1	g1	37	48	36	43					41	5.59762
	g2	44	41	47						44	3
PLXND1	g1	33	37	39						36.3333	3.05505
	g2	30	22	38						30	8
		rep1	rep2	rep3						mean	SD
Control	control	42	47	50						46.3333	4.04145
NR2C1	g1	47	49	45						47	2
	g2	51	43	54						49.3333	5.68624
STAB1	g1	52	50	47						49.6667	2.51661
	g2	50	44	49						47.6667	3.21455
IKZF5	g1	44	43	55						47.3333	6.65833
	g2	37	46	44						42.3333	4.72582
HAUS1	g1	52	46	49						49	3
	g2	42	50	51						47.6667	4.93288
P4HA2	g1	47	54	45						48.6667	4.72582
	g2	54	46	41						47	6.55744
TMEM14C	g1	37	47	37						40.3333	5.7735
	g2	41	44	45						43.3333	2.08167

## Sheet: Fig S14B
		rep1	rep2	rep3	rep4	rep5	rep6			mean	SD
Control	control	4636	4225	4712	4832					4601.25	263.491
RUNX1	g1	2413	2933	2617	3032	3145	3221			2893.5	315.78
	g2	2708	2782	3408	2173					2767.75	505.774
GATA2	g1	2399	2569	2418	2337	2071	2206			2333.33	174.393
	g2	2720	2627	2823	2697	1851	1580			2383	527.851
GATA3	g1	3193	3332	2990						3171.67	171.995
	g2	2873	3269	2167						2769.67	558.22
TGM2	g1	2301	2652	2533	2533	2613	2958			2598.33	214.196
	g2	2329	3296	3092						2905.67	509.718
EGFL7	g1	2816	2530	1657						2334.33	603.767
	g2	2599	3503	2550	3188					2960	463.772
PTER4	g1	4073	5194	3921						4396	695.255
	g2	4737	4722	4028	2846					4083.25	888.675
PEAR1	g1	3753	3887	3799	4296	3418				3830.6	315.054
	g2	3249	4864	2373	3417					3475.75	1032.5
ITGA5	g1	3078	2836	2161	2945					2755	408.177
	g2	2246	3595	2761	3679					3070.25	688.225
EFEMP1	g1	3159	3570	2814	3127					3167.5	310.205
	g2	3151	3716	3726						3531	329.128
PLXND1	g1	2985	3294	3188						3155.67	157.017
	g2	2760	1548	2993						2433.67	775.807
		rep1	rep2	rep3						mean	SD
Control	control	3479	3802	4053						3778	287.752
NR2C1	g1	3532	4742	3313						3862.33	769.643
	g2	3289	4705	4031						4008.33	708.272
STAB1	g1	3886	4162	4453						4167	283.533
	g2	4487	3157	4020						3888	674.754
IKZF5	g1	3254	4606	3958						3939.33	676.193
	g2	2876	4146	3885						3635.67	670.709
HAUS1	g1	4631	4000	4029						4220	356.232
	g2	4200	3464	4097						3920.33	398.538
P4HA2	g1	3562	3794	3954						3770	197.099
	g2	3838	3607	4528						3991	479.184
TMEM14C	g1	3306	4511	4298						4038.33	643.099
	g2	3894	4151	3445						3830	357.325

## Sheet: Fig S11
Fig S11																								Fig S11								Fig S11
HUVEC 24H																								Day1	Control	GATA2-g1	GATA2-g2	RUNX1-g1	RUNX1-g2			Day1	HUVEC
	control	GATA3-g1	GATA3-g2	TGM2-g1	TGM2-g2	EGFL7-g1	EGFL7-g2	PTGER4-g1	PTGER4-g2				Con	PEAR1-g1	PEAR1-g2	ITGA5-g1	ITGA5-g2	EFEMP1-g1	EFEMP1-g2	PLXND1-g1	PLXND1-g2				160092	93966	183253	119103	122641				control-1	NR2C1-g1	NR2C1-g2	STAB1-g1	STAB1-g2		control-2	IKZF5-g1	IKZF5-g2	HAUS1-g1	HAUS1-g2		P4HA2-g1	P4HA2-g2	control-3		TMEM14C-g1
	11411	30292	19462	10012	13089	16624	18095	13471	9379				41574	12843	32603	24471	20815	23425	12989	26534	7445				167050	104440	194704	146229	120145				234892	94960	79371	56618	83311		259273	149778	81492	350416	106011		163975	175918	189211		295156
	13352	36246	17361	9888	13859	17954	17116	14146	9802				43065	14004	29795	23420	22759	26855	16458	30075	6649				177991	126319	190065	155252	113155				225828	124151	89990	67526	77636		237447	165185	105087	335119	92613		162138	193481	200265		319561
	19835	36735	21341	9690	13498	13054	13775	13241	9662				45186	16732	31877	27153	23429	27486	19471	27182	7683				178108	113069	185390	150568	123196				244532	100702	74297	70233	89811		259103	151092	107889	361128	108679		180682	185058	188162		324575
	17617	35798	20509	9800	11754	13038	14878	15151	8531				42855	14008	28595	26048	22738	27704	19109	27573	7888												228940	110154	79804	67448	91556		256234	162593	96405	359274	97134		149125	193523	198248		295002
																								mean	170810	109448	188353	142788	119784				242952	126514	86806	81570	105659		259069	179280	94006	326988	100394		175100	199718	217366		290452
												Mean	43170	14396.8	30717.5	25273	22435.2	26367.5	17006.8	27841	7416.25
																								Day2	Control	GATA2-g1	GATA2-g2	RUNX1-g1	RUNX1-g2			mean	235429	111296	82053.6	68679	89594.6		254225	161586	96975.8	346585	100966		166204	189540	198650		304949
	15553.8	34767.8	19668.2	9847.5	13050	15167.5	15966	14002.2	9343.5																251486	183126	321029	255719	189934
																									290962	189620	274928	241135	193235
HUVEC 48H													Con	PEAR1-g1	PEAR1-g2	ITGA5-g1	ITGA5-g2	EFEMP1-g1	EFEMP1-g2	PLXND1-g1	PLXND1-g2				290393	183543	297097	222615	189234			Day2	HUVEC
	control	GATA3-g1	GATA3-g2	TGM2-g1	TGM2-g2	EGFL7-g1	EGFL7-g2	PTGER4-g1	PTGER4-g2				62113	16224	34051	27571	30190	41653	27374	37805	9285				314361	162104	275003	240480	201156				control-1	NR2C1-g1	NR2C1-g2	STAB1-g1	STAB1-g2		control-2	IKZF5-g1	IKZF5-g2	HAUS1-g1	HAUS1-g2		P4HA2-g1	P4HA2-g2	control-3		TMEM14C-g1
	21991	36515	19160	9447	14720	22055	23669	21583	11918				68104	19478	38115	36078	31059	44483	31848	40381	10253												361819	198081	116638	112084	126456		402933	219653	159513	514096	149445		299142	296678	312696		465179
	25276	36008	19591	10298	17270	23280	26660	22206	13272				69757	22481	42786	39078	31271	44968	30452	41875	9535			Normalization	1.47231	1.67316	1.7044	1.7909	1.58564				345975	191713	130837	96673	128245		422532	268607	163760	516382	172536		262751	328152	349767		475993
	26243	35739	19885	10741	14857	21354	22929	21300	10332				67830	22656	38567	34666	30890	47147	29593	35074	8225				1.70342	1.7325	1.45964	1.68876	1.6132				419432	198628	115936	115964	146585		381252	299350	156544	556970	169323		290210	360017	312243		503588
	24900	34446	19695	9432	14645	21473	25621	22122	14545												Lum				1.70009	1.67697	1.57734	1.55906	1.57979				376287	169106	129580	113931	123608		384744	294781	155574	524375	166754		312126	362547	315559		450083
																					Lum				1.84041	1.48109	1.46004	1.68418	1.67932				337771	209521	138053	112779	129694		385043	244349	148029	549597	171723		299777	317638	337191		459852
																					Lum
																								Normalization		1.67316		1.7909	1.58564			Normalized	1.53686	1.77977	1.4215	1.632	1.41143		1.58495	1.35937	1.64489	1.48332	1.48015		1.79985	1.56526	1.57411		1.52543
	1.41394	1.05028	0.974171	0.959378	1.12797	1.45414	1.48246	1.54142	1.27561			Normolized with 24h													1.70342		1.45964	1.68876	1.6132				1.46956	1.72255	1.59454	1.40761	1.4314		1.66204	1.66233	1.68868	1.48991	1.70885		1.58089	1.73132	1.76072		1.56089
	1.62515	1.03569	0.996085	1.0458	1.32337	1.53491	1.6698	1.58592	1.42053				1.4388	1.12698	1.10854	1.09093	1.34567	1.57974	1.60967	1.35789	1.25202				1.70009	1.67697	1.57734	1.55906	1.57979				1.78157	1.78468	1.41294	1.68849	1.6361		1.49966	1.85259	1.61427	1.60702	1.67703		1.74611	1.89943	1.57182		1.65138
	1.68733	1.02796	1.01103	1.09079	1.13847	1.40793	1.43611	1.52121	1.10585				1.57758	1.35301	1.24084	1.42753	1.3844	1.68707	1.87275	1.45041	1.38255				1.84041	1.48109	1.46004	1.68418	1.67932				1.59831	1.51943	1.57922	1.65889	1.37965		1.5134	1.82431	1.60427	1.51298	1.65159		1.87797	1.91278	1.58852		1.47593
	1.60098	0.990767	1.00137	0.957855	1.12222	1.41577	1.60472	1.57992	1.55678				1.61587	1.56161	1.39291	1.54624	1.39385	1.70547	1.79066	1.50408	1.28573												1.43471	1.88256	1.68249	1.64212	1.44757		1.51458	1.5122	1.52647	1.58575	1.7008		1.80367	1.67585	1.69741		1.50796
													1.57123	1.57377	1.25556	1.37166	1.37687	1.78811	1.74015	1.2598	1.10909			mean	1.74798	1.61041	1.49901	1.68072	1.61449
MEAN	1.58185	1.02617	0.995666	1.01346	1.17801	1.45319	1.54827	1.55712	1.33969															SD	0.0800693	0.112008	0.067839	0.094899	0.0456117			mean	1.5642	1.7378	1.53814	1.60582	1.46123		1.55492	1.64216	1.61572	1.5358	1.64368		1.7617	1.75693	1.63852		1.54432
SD	0.117701	0.0253539	0.0156089	0.0659354	0.0971424	0.0581044	0.107805	0.0310096	0.193605			mean	1.55087	1.40384	1.24946	1.35909	1.3752	1.6901	1.75331	1.39304	1.25735											SD	0.136827	0.134938	0.117245	0.112853	0.100986		0.068522	0.209001	0.0597367	0.0568954	0.0941095		0.111433	0.1488	0.0858762		0.0672558
												SD	0.0772704	0.210558	0.116258	0.193026	0.0208765	0.085693	0.110254	0.107409	0.113271			Day3	Control	GATA2-g1	GATA2-g2	RUNX1-g1	RUNX1-g2
																									508367	289583	494406	371118	325027			Day3	HUVEC
HUVEC 72H																									531113	301083	490860	362119	301453				control-1	NR2C1-g1	NR2C1-g2	STAB1-g1	STAB1-g2		control-2	IKZF5-g1	IKZF5-g2	HAUS1-g1	HAUS1-g2		P4HA2-g1	P4HA2-g2	control-3		TMEM14C-g1
																									525426	291003	470364	354400	298157				433433	223979	188746	181576	206707		481526	396410	214633	747010	206549		409420	406827	469433		628528
	control	GATA3-g1	GATA3-g2	TGM2-g1	TGM2-g2	EGFL7-g1	EGFL7-g2	PTGER4-g1	PTGER4-g2				76681	19837	41500	49206	33808	46500	33181	37839	13656				562900	300475	473396	397303	301974				436953	254453	170492	169654	196022		525280	390041	228877	829184	220118		405161	460856	497624		691985
	25102	37722	21994	10082	17470	30219	36412	36491	19618				71368	23297	41892	32084	35968	51125	29731	41970	10576												428404	284107	185225	196608	223086		563548	373482	221095	731802	237847		390103	450900	440620		753891
	27207	32396	27526	8526	15286	26487	41979	36668	21503				88137	19981	41438	32885	29004	49871	29979	47170	11512			Normalization	2.97621	2.64583	2.62489	2.59908	2.71344				425838	242006	169078	180683	195770		563954	414105	217623	820302	236755		446031	446898	432985		761100
	28691	35674	20573	11517	16025	35084	48088	43203	19295				72574	23858	41513	31267	29497	51961	31100						3.10938	2.7509	2.60606	2.53606	2.51664				404502	240407	164344	160225	223868		467998	389056	248597	778051	235028		368026	474955	427913		633290
																									3.07608	2.6588	2.49725	2.482	2.48912
	15553.8	34767.8	19668.2	9847.5	13050	15167.5	15966	14002.2	9343.5																3.29547	2.74534	2.51334	2.78247	2.52099			Normalized	1.84104	2.01246	2.30029	2.64384	2.30715		1.89409	2.45326	2.21328	2.15534	2.04573		2.46336	2.1464	2.36312		2.06109
												Normolized with 24h																					1.85599	2.28627	2.07783	2.47025	2.18789		2.0662	2.41384	2.36016	2.39244	2.18012		2.43773	2.43146	2.50503		2.26918
	1.61397	1.08499	1.11826	1.02387	1.3387	1.99242	2.2806	2.60613	2.09975				43170	14396.8	30717.5	25273	22435.2	26367.5	17006.8	27841	7416.25			mean	3.11429	2.70022	2.56039	2.5999	2.56005				1.81968	2.55272	2.25738	2.86271	2.48997		2.21673	2.31137	2.27992	2.11146	2.35571		2.34713	2.37893	2.21807		2.47219
	1.74931	0.931803	1.39953	0.865847	1.17134	1.74636	2.62927	2.61877	2.30151															SD	0.133388	0.0556136	0.064412	0.130776	0.103232				1.80878	2.17444	2.06059	2.63083	2.18508		2.21833	2.56277	2.24411	2.36681	2.3449		2.68364	2.35782	2.17964		2.49583
	1.84472	1.02609	1.04601	1.16959	1.22797	2.31318	3.0119	3.08549	2.06518				1.77626	1.37795	1.35104	1.94698	1.50693	1.76357	1.95113	1.35911	1.84142												1.71816	2.16007	2.0029	2.33295	2.49869		1.84088	2.40775	2.56352	2.24491	2.32779		2.2143	2.50584	2.15411		2.07671
													1.65319	1.6183	1.36381	1.2695	1.60321	1.93898	1.74827	1.50749	1.42611
MEAN	1.736	1.0143	1.18794	1.01977	1.246	2.01732	2.64059	2.77013	2.15548				2.04163	1.38795	1.34902	1.30119	1.2928	1.89142	1.76285	1.69426	1.55232											mean	1.80873	2.23719	2.1398	2.58812	2.33376		2.04725	2.4298	2.3322	2.25419	2.25085		2.42923	2.36409	2.28399		2.275
SD	0.115954	0.0772735	0.186774	0.151915	0.085123	0.284231	0.365783	0.273183	0.127639				1.68112	1.65727	1.35147	1.23717	1.31478	1.97068	1.82877													SD	0.0538554	0.201466	0.130805	0.199582	0.154673		0.176348	0.0908277	0.140467	0.124523	0.134944		0.172404	0.134424	0.147668		0.207821
												mean	1.78805	1.51037	1.35384	1.43871	1.42943	1.89116	1.82275	1.52029	1.60662
												SD	0.177071	0.148039	0.00673154	0.339853	0.150575	0.0910863	0.0924753	0.167943	0.212916
[truncated: 2 more columns]
